# Supplementary material for: Deep Learning Prediction of O‐Glycopeptide Tandem Mass Spectra Enhances O‐Glycoproteomics
Source: Adv Sci (Weinh). 2026 Jul 23:e76760. Online ahead of print. doi: 10.1002/advs.76760 (PMC13393516; doi:10.1002/advs.76760)
Supplement: Supplementary file 2 — Supporting File 2: advs76760‐sup‐0002‐Data S1.xlsx. [file ADVS-9999-e76760-s001.xlsx]

## Sheet: Legend
Data S1. Identification of O-glycopeptides by DeepGPO and pGlyco3 from the test data of Dataset 1 at 5% empirical FLR	Data S1 Column Legend and Glycopeptide String Format
Column	Meaning
GlySpec	Spectrum identifier
Glycopeptide_DeepGPO	Glycopeptide assigned by DeepGPO
Glycopeptide_pGlyco3	Glycopeptide assigned by pGlyco3
Glycopeptide string format	Peptide_Modification_Glycosite_Charge_Glycan
Field 1: Peptide	Amino acid sequence.
Field 2: Modification	Non-glycosylation modifications are encoded by specifying the modification site followed by the modification name. Multiple modifications are separated by “.”. The modification abbreviations include: Oxi (Oxidation [M]), Ace (Acetyl [Protein N-term]), Car (Carbamidomethyl [C]), Dea (Deamidated [N]), and Gua (Guanidinyl [K]). Use “None” if absent.
Field 3: Glycosite	Position of the glycosylation site.
Field 4: Charge	Precursor charge state.
Field 5: Glycan	Glycan notation: H = hexose, N = HexNAc, A = NeuAc. Parentheses indicate branches.

## Sheet: Dataset 1 relocalization
GlySpec	Glycopeptide_DeepGPO	Glycopeptide_pGlyco3
SS_09252022_Exoo_test_RFrac_1-10006	TSVQAQPVLP_None_1_2_(N(A)(H))	TSVQAQPVLP_None_1_2_(N(A)(H))
SS_09252022_Exoo_test_RFrac_3-8473	SEAPVMAAEPTGDK_14.Gua._1_2_(N(H(A(A))))
SS_09252022_Exoo_test_RFrac_3-8416	SPPLGTLPK_9.Gua._1_2_(N(H(A)))	SPPLGTLPK_9.Gua._1_2_(N(H(A)))
SS_09252022_Exoo_test_RFrac_3-8388	TTSHYGF_None_1_2_(N(H(A))(N(H(A))))	TTSHYGF_None_1_2_(N(H(A))(N(H(A))))
SS_09252022_Exoo_test_RFrac_3-8384	TTSHYGF_None_1_2_(N(N(H))(H(A(A))))	TTSHYGF_None_1_2_(N(N(H))(H(A(A))))
SS_09252022_Exoo_test_RFrac_3-8343	SPPLGTLPK_9.Gua._1_2_(N(H(A)))	SPPLGTLPK_9.Gua._1_2_(N(H(A)))
SS_09252022_Exoo_test_RFrac_3-8310	TTSHYGF_None_1_2_(N(H(A))(N(H(A))))	TTSHYGF_None_1_2_(N(H(A))(N(H(A))))
SS_09252022_Exoo_test_RFrac_3-8278	SPPLGTLPK_9.Gua._1_2_(N(H(A)))	SPPLGTLPK_9.Gua._1_2_(N(H(A)))
SS_09252022_Exoo_test_RFrac_3-8206	TSVQAQPVLP_None_1_2_(N(H(N)))	TSVQAQPVLP_None_2_2_(N(H(N)))
SS_09252022_Exoo_test_RFrac_3-8181	TCAPNQFQCSITK_2.Car.9.Car.13.Gua._1_2_(N(H(A)))	TCAPNQFQCSITK_2.Car.9.Car.13.Gua._1_2_(N(H(A)))
SS_09252022_Exoo_test_RFrac_3-8138	TEPTDAAVVPR_None_1_2_(N(H(A(A))))	TEPTDAAVVPR_None_1_2_(N(H(A(A))))
SS_09252022_Exoo_test_RFrac_3-8512	TGSPELSGVPR_None_1_2_(N(H(A(A))))	TGSPELSGVPR_None_1_2_(N(H(A(A))))
SS_09252022_Exoo_test_RFrac_3-8135	TCAPNQFQCSITK_2.Car.9.Car.13.Gua._12_2_(N(H))	TCAPNQFQCSITK_2.Car.9.Car.13.Gua._1_2_(N(H))
SS_09252022_Exoo_test_RFrac_3-8123	TCAPNQFQCSITK_2.Car.9.Car.13.Gua._1_2_(N)
SS_09252022_Exoo_test_RFrac_3-8108	TCAPNQFQCSITK_2.Car.9.Car.13.Gua._1_2_(N(H(A)))	TCAPNQFQCSITK_2.Car.9.Car.13.Gua._12_2_(N(H(A)))
SS_09252022_Exoo_test_RFrac_3-8072	TTHFPPAGNIVNSEQK_16.Gua._1_3_(N(H(A))(N(H(A))))	TTHFPPAGNIVNSEQK_16.Gua._1_3_(N(H(A))(N(H(A))))
SS_09252022_Exoo_test_RFrac_3-8041	TEPTDAAVVPR_None_1_2_(N(H(A(A))))	TEPTDAAVVPR_None_1_2_(N(H(A(A))))
SS_09252022_Exoo_test_RFrac_3-8036	TEPTDAAVVPR_None_1_2_(N(A)(H(A)))	TEPTDAAVVPR_None_1_2_(N(A)(H(A)))
SS_09252022_Exoo_test_RFrac_3-7965	TEPTDAAVVPR_None_1_2_(N(A)(H(A)))	TEPTDAAVVPR_None_1_2_(N(A)(H(A)))
SS_09252022_Exoo_test_RFrac_3-7954	TSVQAQPVLP_None_1_2_(N(H(N(H))))	TSVQAQPVLP_None_1_2_(N(H(N(H))))
SS_09252022_Exoo_test_RFrac_3-7918	TPPAGQTLAAPSLPR_None_1_2_(N(H(N(H))))	TPPAGQTLAAPSLPR_None_7_2_(N(H(N(H))))
SS_09252022_Exoo_test_RFrac_3-7872	SPVPPLRPEGGEEET_None_1_2_(N(H(A)))	SPVPPLRPEGGEEET_None_1_2_(N(H(A)))
SS_09252022_Exoo_test_RFrac_3-7855	SPVPPLRPEGGEEET_None_1_2_(N(H))	SPVPPLRPEGGEEET_None_1_2_(N(H))
SS_09252022_Exoo_test_RFrac_3-8134	TCAPNQFQCSITK_2.Car.9.Car.13.Gua._1_2_(N(H))	TCAPNQFQCSITK_2.Car.9.Car.13.Gua._1_2_(N(H))
SS_09252022_Exoo_test_RFrac_3-8520	TISPGAAEVPGQPR_None_1_2_(N(A)(H(A)))	TISPGAAEVPGQPR_None_1_2_(N(A)(H(A)))
SS_09252022_Exoo_test_RFrac_3-8535	SPPLGTLPK_9.Gua._1_2_(N(H(A)))	SPPLGTLPK_9.Gua._1_2_(N(H(A)))
SS_09252022_Exoo_test_RFrac_3-8563	TTGDILPGESV_None_1_2_(N(N(H(H))))	TTGDILPGESV_None_1_2_(N(N(H(H))))
SS_09252022_Exoo_test_RFrac_3-9172	TLPPESDIDLGPR_None_1_2_(N(H))	TLPPESDIDLGPR_None_1_2_(N(H))
SS_09252022_Exoo_test_RFrac_3-9117	TLLPPREGSP_None_1_2_(N(A)(H(A)))	TLLPPREGSP_None_1_2_(N(A)(H(A)))
SS_09252022_Exoo_test_RFrac_3-9112	TLLPPREGSP_None_1_2_(N(A)(H(A)))	TLLPPREGSP_None_1_2_(N(A)(H(A)))
SS_09252022_Exoo_test_RFrac_3-9109	TLLPPREGSP_None_1_2_(N(A)(H))	TLLPPREGSP_None_1_2_(N(A)(H))
SS_09252022_Exoo_test_RFrac_3-9105	TLAAPSLPRA_None_1_2_(N(H(A)))	TLAAPSLPRA_None_1_2_(N(H(A)))
SS_09252022_Exoo_test_RFrac_3-9093	TLAAPSLPRA_None_1_2_(N(H(A)))	TLAAPSLPRA_None_1_2_(N(H(A)))
SS_09252022_Exoo_test_RFrac_3-9064	TLPPESDIDLGPR_None_1_2_(N(H))	TLPPESDIDLGPR_None_1_2_(N(H))
SS_09252022_Exoo_test_RFrac_3-9057	TLPPESDIDLGPR_None_1_2_(N(H))	TLPPESDIDLGPR_None_1_2_(N(H))
SS_09252022_Exoo_test_RFrac_3-9042	TPNSFPIEPR_None_1_2_(N(H(A)))	TPNSFPIEPR_None_1_2_(N(H(A)))
SS_09252022_Exoo_test_RFrac_3-9037	TLLPPREGSP_None_1_2_(N(A)(H(A)))	TLLPPREGSP_None_1_2_(N(A)(H(A)))
SS_09252022_Exoo_test_RFrac_3-9001	TPPSNIFGGLDESLLAR_None_1_3_(N(H(F))(N(H(F))))	TPPSNIFGGLDESLLAR_None_1_3_(N(H(F))(N(H(F))))
SS_09252022_Exoo_test_RFrac_3-9000	TPPSNIFGGLDESLLAR_None_1_3_(N(H(F))(N(H(F))))	TPPSNIFGGLDESLLAR_None_1_3_(N(H(F))(N(H(F))))
SS_09252022_Exoo_test_RFrac_3-8984	TLPPESDIDLGPR_None_1_2_(N(H))	TLPPESDIDLGPR_None_1_2_(N(H))
SS_09252022_Exoo_test_RFrac_3-8965	TLPPESDIDLGPR_None_1_2_(N(H))	TLPPESDIDLGPR_None_1_2_(N(H))
SS_09252022_Exoo_test_RFrac_3-8960	TVPIAGVEATADIENHPSDK_20.Gua._1_3_(N(H))	TVPIAGVEATADIENHPSDK_20.Gua._1_3_(N(H))
SS_09252022_Exoo_test_RFrac_3-8904	SQMPSEPAGPPGFPR_None_1_2_(N)	SQMPSEPAGPPGFPR_None_1_2_(N)
SS_09252022_Exoo_test_RFrac_3-8900	SQMPSEPAGPPGFPR_None_1_2_(N)	SQMPSEPAGPPGFPR_None_1_2_(N)
SS_09252022_Exoo_test_RFrac_3-8878	TPGAEEVASPATEEG_None_1_2_(N(H))	TPGAEEVASPATEEG_None_12_2_(N(H))
SS_09252022_Exoo_test_RFrac_3-8750	STVIYPSLQ_None_1_2_(N(N(H(H))))	STVIYPSLQ_None_1_2_(N(N(H(H))))
SS_09252022_Exoo_test_RFrac_3-8732	STVIYPSLQ_None_1_2_(N(H(N(H))))	STVIYPSLQ_None_1_2_(N(H(N(H))))
SS_09252022_Exoo_test_RFrac_3-8709	TPAPAWPAPPATPR_None_1_2_(N)	TPAPAWPAPPATPR_None_1_2_(N)
SS_09252022_Exoo_test_RFrac_3-8696	TPAPAWPAPPATPR_None_1_2_(N)	TPAPAWPAPPATPR_None_1_2_(N)
SS_09252022_Exoo_test_RFrac_3-8615	TPAPAWPAPPATPR_None_1_2_(N)	TPAPAWPAPPATPR_None_1_2_(N)
SS_09252022_Exoo_test_RFrac_3-7779	SPVPPLRPEGGEEET_None_1_2_(N(H(A)))	SPVPPLRPEGGEEET_None_1_2_(N(H(A)))
SS_09252022_Exoo_test_RFrac_3-7694	TLLPPREGSP_None_1_2_(N(H(A)))	TLLPPREGSP_None_1_2_(N(H(A)))
SS_09252022_Exoo_test_RFrac_3-7687	TLLPPREGSP_None_1_2_(N(H(A)))	TLLPPREGSP_None_1_2_(N(H(A)))
SS_09252022_Exoo_test_RFrac_3-7660	SPELSLHNFFREVLR_None_1_3_(N(H(A(A))))	SPELSLHNFFREVLR_None_5_3_(N(H(A(A))))
SS_09252022_Exoo_test_RFrac_3-6185	TISPGAAEVPGQPR_None_1_2_(N(H))	TISPGAAEVPGQPR_None_1_2_(N(H))
SS_09252022_Exoo_test_RFrac_3-6177	TPGYEGEGEGDKNISR_12.Gua._1_3_(N(H(A(A))))	TPGYEGEGEGDKNISR_12.Gua._1_3_(N(H(A(A))))
SS_09252022_Exoo_test_RFrac_3-6173	TISPGAAEVPGQPR_None_1_2_(N(H))	TISPGAAEVPGQPR_None_1_2_(N(H))
SS_09252022_Exoo_test_RFrac_3-6126	TVSQELGHGPSM_None_1_2_(N(H))	TVSQELGHGPSM_None_1_2_(N(H))
SS_09252022_Exoo_test_RFrac_3-6119	TVSQELGHGPSM_None_1_2_(N(H))	TVSQELGHGPSM_None_1_2_(N(H))
SS_09252022_Exoo_test_RFrac_3-6057	SEAPVMAAEPTGDK_14.Gua._1_2_(N)	SEAPVMAAEPTGDK_14.Gua._1_2_(N)
SS_09252022_Exoo_test_RFrac_3-6056	SEAPVMAAEPTGDK_14.Gua._1_2_(N)	SEAPVMAAEPTGDK_14.Gua._1_2_(N)
SS_09252022_Exoo_test_RFrac_3-6008	TCSTVEFR_2.Car._1_2_(N(H(A)))	TCSTVEFR_2.Car._3_2_(N(H(A)))
SS_09252022_Exoo_test_RFrac_3-5968	SEAPVMAAEPTGDK_14.Gua._1_2_(N)	SEAPVMAAEPTGDK_14.Gua._1_2_(N)
SS_09252022_Exoo_test_RFrac_3-5964	SEAPVMAAEPTGDK_14.Gua._1_2_(N)	SEAPVMAAEPTGDK_14.Gua._1_2_(N)
SS_09252022_Exoo_test_RFrac_3-5842	TDSASHGGVAVAP_None_1_2_(N(H(A)))	TDSASHGGVAVAP_None_1_2_(N(H(A)))
SS_09252022_Exoo_test_RFrac_3-5749	TDSASHGGVAVAP_None_1_2_(N(H(A)))	TDSASHGGVAVAP_None_1_2_(N(H(A)))
SS_09252022_Exoo_test_RFrac_3-5671	SAKPGAAEAPSVK_3.Gua.13.Gua._1_2_(N(H(A)))	SAKPGAAEAPSVK_3.Gua.13.Gua._1_2_(N(H(A)))
SS_09252022_Exoo_test_RFrac_3-5418	TESDIDHM_None_1_2_(N(H(A)))	TESDIDHM_None_1_2_(N(H(A)))
SS_09252022_Exoo_test_RFrac_3-5194	SQPTQISK_8.Gua._1_2_(N(A)(H(A)))	SQPTQISK_8.Gua._1_2_(N(A)(H(A)))
SS_09252022_Exoo_test_RFrac_3-4882	TRPPGGCHSDEFQCR_7.Car.14.Car._1_3_(N(H(A(A))))	TRPPGGCHSDEFQCR_7.Car.14.Car._1_3_(N(H(A(A))))
SS_09252022_Exoo_test_RFrac_3-4795	SAKPGAAEAPSVK_3.Gua.13.Gua._1_2_(N(H))	SAKPGAAEAPSVK_3.Gua.13.Gua._1_2_(N(H))
SS_09252022_Exoo_test_RFrac_3-4765	SAKPGAAEAPSVK_3.Gua.13.Gua._1_2_(N(H))	SAKPGAAEAPSVK_3.Gua.13.Gua._1_2_(N(H))
SS_09252022_Exoo_test_RFrac_3-4764	SAKPGAAEAPSVK_3.Gua.13.Gua._1_2_(N(H))	SAKPGAAEAPSVK_3.Gua.13.Gua._1_2_(N(H))
SS_09252022_Exoo_test_RFrac_3-4737	TRPPGGCHSDEFQCR_7.Car.14.Car._1_3_(N(H(A)))	TRPPGGCHSDEFQCR_7.Car.14.Car._1_3_(N(H(A)))
SS_09252022_Exoo_test_RFrac_3-4700	TPSAKPGAAEAP_5.Gua._1_2_(N(H(A))(N(H)))	TPSAKPGAAEAP_5.Gua._1_2_(N(H(A))(N(H)))
SS_09252022_Exoo_test_RFrac_3-4680	SAKPGAAEAPSVK_3.Gua.13.Gua._1_2_(N(H))	SAKPGAAEAPSVK_3.Gua.13.Gua._1_2_(N(H))
SS_09252022_Exoo_test_RFrac_3-4290	TEPASPGEGK_10.Gua._1_2_(N(H(A)))	TEPASPGEGK_10.Gua._1_2_(N(H(A)))
SS_09252022_Exoo_test_RFrac_3-6216	TTGPLPSAPR_None_1_2_(N(H(A)))	TTGPLPSAPR_None_1_2_(N(H(A)))
SS_09252022_Exoo_test_RFrac_3-9191	TLAAPSLPRA_None_1_2_(N(A)(H))	TLAAPSLPRA_None_1_2_(N(A)(H))
SS_09252022_Exoo_test_RFrac_3-6268	TISPGAAEVPGQPR_None_1_2_(N(H))	TISPGAAEVPGQPR_None_1_2_(N(H))
SS_09252022_Exoo_test_RFrac_3-6449	TPPVKVES_5.Gua._1_2_(N(A)(H(A)))	TPPVKVES_5.Gua._1_2_(N(A)(H(A)))
SS_09252022_Exoo_test_RFrac_3-7637	TCSTVEFR_2.Car._1_2_(N(A)(H(A)))	TCSTVEFR_2.Car._3_2_(N(A)(H(A)))
SS_09252022_Exoo_test_RFrac_3-7616	TLLPPREGSP_None_1_2_(N(H(A)))	TLLPPREGSP_None_1_2_(N(H(A)))
SS_09252022_Exoo_test_RFrac_3-7608	TLLPPREGSP_None_1_2_(N(H(A)))	TLLPPREGSP_None_1_2_(N(H(A)))
SS_09252022_Exoo_test_RFrac_3-7576	SPELSLHNFFREVLR_None_1_3_(N(H(A(A))))	SPELSLHNFFREVLR_None_1_3_(N(H(A(A))))
SS_09252022_Exoo_test_RFrac_3-7531	TLLPPREGSP_None_1_2_(N(H(A)))	TLLPPREGSP_None_1_2_(N(H(A)))
SS_09252022_Exoo_test_RFrac_3-7447	TLLPPREGSP_None_1_2_(N(H(A)))	TLLPPREGSP_None_1_2_(N(H(A)))
SS_09252022_Exoo_test_RFrac_3-7432	TISPGAAEVPGQPR_None_1_2_(N(H(A)))	TISPGAAEVPGQPR_None_3_2_(N(H(A)))
SS_09252022_Exoo_test_RFrac_3-7317	TTGPLPSAPR_None_1_2_(N(A)(H(A)))	TTGPLPSAPR_None_1_2_(N(A)(H(A)))
SS_09252022_Exoo_test_RFrac_3-7216	TESDIDHM_None_1_2_(N(A)(H(A)))	TESDIDHM_None_1_2_(N(A)(H(A)))
SS_09252022_Exoo_test_RFrac_3-7134	TESDIDHM_None_1_2_(N(A)(H(A)))	TESDIDHM_None_1_2_(N(A)(H(A)))
SS_09252022_Exoo_test_RFrac_3-7129	TDSASHGGVAVAP_None_1_2_(N(A)(H(A)))	TDSASHGGVAVAP_None_1_2_(N(A)(H(A)))
SS_09252022_Exoo_test_RFrac_3-7105	TESSEEEGVALEEEER_None_1_2_(N(H))	TESSEEEGVALEEEER_None_3_2_(N(H))
SS_09252022_Exoo_test_RFrac_3-7047	TDSASHGGVAVAP_None_1_2_(N(A)(H(A)))	TDSASHGGVAVAP_None_1_2_(N(A)(H(A)))
SS_09252022_Exoo_test_RFrac_3-7038	TESDIDHM_None_1_2_(N(A)(H(A)))	TESDIDHM_None_1_2_(N(A)(H(A)))
SS_09252022_Exoo_test_RFrac_3-6961	TQDTLPPPAAR_None_1_2_(N(H(A(A))))	TQDTLPPPAAR_None_1_2_(N(H(A(A))))
SS_09252022_Exoo_test_RFrac_3-6870	TQDTLPPPAAR_None_1_2_(N(H(A(A))))	TQDTLPPPAAR_None_1_2_(N(H(A(A))))
SS_09252022_Exoo_test_RFrac_3-6824	TCAPNQFQCSITK_2.Car.9.Car.13.Gua._1_2_(N(H))
SS_09252022_Exoo_test_RFrac_3-6812	TCAPNQFQCSITK_2.Car.9.Car.13.Gua._1_2_(N(H))	TCAPNQFQCSITK_2.Car.9.Car.13.Gua._1_2_(N(H))
SS_09252022_Exoo_test_RFrac_3-6784	TQDTLPPPAAR_None_1_2_(N(A)(H(A)))
SS_09252022_Exoo_test_RFrac_3-6729	SPVPPLRPEGGEEET_None_1_2_(N)	SPVPPLRPEGGEEET_None_1_2_(N)
SS_09252022_Exoo_test_RFrac_3-6701	TTYVDISH_None_1_2_(N(H(A))(N(H(A))))	TTYVDISH_None_1_2_(N(H(A))(N(H(A))))
SS_09252022_Exoo_test_RFrac_3-6638	TEEQRVFEEES_None_1_2_(N(H(A)))	TEEQRVFEEES_None_1_2_(N(H(A)))
SS_09252022_Exoo_test_RFrac_3-6635	SPVPPLRPEGGEEET_None_1_2_(N)	SPVPPLRPEGGEEET_None_1_2_(N)
SS_09252022_Exoo_test_RFrac_3-6292	TTGPLPSAPR_None_1_2_(N(H(A)))	TTGPLPSAPR_None_1_2_(N(H(A)))
SS_09252022_Exoo_test_RFrac_3-9192	TLLPPREGSP_None_1_2_(N(A)(H(A)))	TLLPPREGSP_None_1_2_(N(A)(H(A)))
SS_09252022_Exoo_test_RFrac_3-9195	TLAAPSLPRA_None_1_2_(N(H(A)))	TLAAPSLPRA_None_1_2_(N(H(A)))
SS_09252022_Exoo_test_RFrac_3-9196	TLLPPREGSP_None_1_2_(N(A)(H(A)))	TLLPPREGSP_None_1_2_(N(A)(H(A)))
SS_EXoO_05022022_mouse_brain_EThcD-13872	TRSPFVPPPP_None_1_2_(N(A)(H(A)))	TRSPFVPPPP_None_1_2_(N(A)(H(A)))
SS_EXoO_05022022_mouse_brain_EThcD-13804	SPAGAPYSWEAGDER_None_1_2_(N(A)(H(A)))	SPAGAPYSWEAGDER_None_8_2_(N(A)(H(A)))
SS_EXoO_05022022_mouse_brain_EThcD-13796	TRSPFVPPPP_None_1_2_(N(A)(H(A)))	TRSPFVPPPP_None_1_2_(N(A)(H(A)))
SS_EXoO_05022022_mouse_brain_EThcD-13716	SPAGAPYSWEAGDER_None_1_2_(N(A)(H(A)))	SPAGAPYSWEAGDER_None_1_2_(N(A)(H(A)))
SS_EXoO_05022022_mouse_brain_EThcD-13630	TSVQAQPVLP_None_1_2_(N(H(A)))	TSVQAQPVLP_None_1_2_(N(H(A)))
SS_EXoO_05022022_mouse_brain_EThcD-13543	TSVQAQPVLP_None_1_2_(N(H(A)))
SS_EXoO_05022022_mouse_brain_EThcD-13535	SDQDILEQTHLEA_None_1_2_(N)	SDQDILEQTHLEA_None_1_2_(N)
SS_EXoO_05022022_mouse_brain_EThcD-13529	TSVQAQPVLP_None_1_2_(N(H(A)))	TSVQAQPVLP_None_1_2_(N(H(A)))
SS_EXoO_05022022_mouse_brain_EThcD-13408	TSVQAQPVLP_None_1_2_(N(H(A)))	TSVQAQPVLP_None_1_2_(N(H(A)))
SS_EXoO_05022022_mouse_brain_EThcD-13317	TSVQAQPVLP_None_1_2_(N(H(A)))	TSVQAQPVLP_None_1_2_(N(H(A)))
SS_EXoO_05022022_mouse_brain_EThcD-13213	TSVQAQPVLP_None_1_2_(N(A)(H))
SS_EXoO_05022022_mouse_brain_EThcD-13158	TVPIAGVEATADIENHPSDK_20.Gua._1_3_(N(A)(H))	TVPIAGVEATADIENHPSDK_20.Gua._1_3_(N(A)(H))
SS_EXoO_05022022_mouse_brain_EThcD-13156	TLAAPSLPR_None_1_2_(N(H(A(A))))	TLAAPSLPR_None_1_2_(N(H(A(A))))
SS_EXoO_05022022_mouse_brain_EThcD-13126	TSVQAQPVLP_None_1_2_(N(A)(H))	TSVQAQPVLP_None_1_2_(N(A)(H))
SS_EXoO_05022022_mouse_brain_EThcD-13084	TLAAPSLPR_None_1_2_(N(H(A(A))))
SS_EXoO_05022022_mouse_brain_EThcD-13076	TLAAPSLPR_None_1_2_(N(A)(H(A)))	TLAAPSLPR_None_1_2_(N(A)(H(A)))
SS_EXoO_05022022_mouse_brain_EThcD-13039	TSVQAQPVLP_None_1_2_(N(H(A)))	TSVQAQPVLP_None_1_2_(N(H(A)))
SS_EXoO_05022022_mouse_brain_EThcD-12969	TLAAPSLPR_None_1_2_(N(A)(H(A)))	TLAAPSLPR_None_1_2_(N(A)(H(A)))
SS_EXoO_05022022_mouse_brain_EThcD-12921	TTVAPIIH_None_1_2_(N(H(A(A)))(N(H(A(A)))))	TTVAPIIH_None_1_2_(N(H(A(A)))(N(H(A(A)))))
SS_EXoO_05022022_mouse_brain_EThcD-12885	TLAAPSLPR_None_1_2_(N(A)(H(A)))	TLAAPSLPR_None_1_2_(N(A)(H(A)))
SS_EXoO_05022022_mouse_brain_EThcD-12797	TPAPAWPAPPATPR_None_1_2_(N(H(A)))	TPAPAWPAPPATPR_None_1_2_(N(H(A)))
SS_EXoO_05022022_mouse_brain_EThcD-12716	TPAPAWPAPPATPR_None_1_2_(N(H(A)))	TPAPAWPAPPATPR_None_1_2_(N(H(A)))
SS_EXoO_05022022_mouse_brain_EThcD-12705	SPPLGTLPK_9.Gua._1_2_(N(A)(H(A)))	SPPLGTLPK_9.Gua._1_2_(N(A)(H(A)))
SS_EXoO_05022022_mouse_brain_EThcD-13885	TPFEELLSEHP_None_1_2_(N(H))	TPFEELLSEHP_None_1_2_(N(H))
SS_EXoO_05022022_mouse_brain_EThcD-12630	TPAPAWPAPPATPR_None_1_2_(N(H(A)))	TPAPAWPAPPATPR_None_1_2_(N(H(A)))
SS_EXoO_05022022_mouse_brain_EThcD-13939	TRSPFVPPPP_None_1_2_(N(A)(H(A)))	TRSPFVPPPP_None_1_2_(N(A)(H(A)))
SS_EXoO_05022022_mouse_brain_EThcD-14026	TRSPFVPPPP_None_1_2_(N(A)(H(A)))	TRSPFVPPPP_None_1_2_(N(A)(H(A)))
SS_EXoO_05022022_mouse_brain_EThcD-15123	TVPIAGVEATADIENHPSDK_20.Gua._10_3_(N(A)(H(A)))	TVPIAGVEATADIENHPSDK_20.Gua._1_3_(N(A)(H(A)))
SS_EXoO_05022022_mouse_brain_EThcD-15066	TTGDRFLP_None_1_2_(N(A)(H(A)))	TTGDRFLP_None_1_2_(N(A)(H(A)))
SS_EXoO_05022022_mouse_brain_EThcD-15003	TCFPLTQFTCNNGR_2.Car.10.Car._1_2_(N)	TCFPLTQFTCNNGR_2.Car.10.Car._1_2_(N)
SS_EXoO_05022022_mouse_brain_EThcD-14968	TNDVDVYFETSADDNEHAR_None_1_3_(N(A)(H(A)))	TNDVDVYFETSADDNEHAR_None_1_3_(N(A)(H(A)))
SS_EXoO_05022022_mouse_brain_EThcD-14929	STVMDDIHTVLK_12.Gua.4.Oxi._1_2_(N(A)(H(A)))
SS_EXoO_05022022_mouse_brain_EThcD-14908	TCFPLTQFTCNNGR_2.Car.10.Car._1_2_(N)	TCFPLTQFTCNNGR_2.Car.10.Car._1_2_(N)
SS_EXoO_05022022_mouse_brain_EThcD-14588	TCFPLTQFTCNNGR_2.Car.10.Car._1_2_(N)
SS_EXoO_05022022_mouse_brain_EThcD-14572	TCFPLTQFTCNNGR_2.Car.10.Car._1_2_(N)	TCFPLTQFTCNNGR_2.Car.10.Car._1_2_(N)
SS_EXoO_05022022_mouse_brain_EThcD-14571	TCFPLTQFTCNNGR_2.Car.10.Car._1_2_(N)	TCFPLTQFTCNNGR_2.Car.10.Car._6_2_(N)
SS_EXoO_05022022_mouse_brain_EThcD-14562	SEQEPGPSLLER_None_1_2_(N(A)(H(A)))	SEQEPGPSLLER_None_1_2_(N(A)(H(A)))
SS_EXoO_05022022_mouse_brain_EThcD-14510	TNDVDVYFETSADDNEHAR_None_1_3_(N(A)(H(A)))	TNDVDVYFETSADDNEHAR_None_1_3_(N(A)(H(A)))
SS_EXoO_05022022_mouse_brain_EThcD-14487	TCFPLTQFTCNNGR_2.Car.10.Car._1_2_(N)
SS_EXoO_05022022_mouse_brain_EThcD-14486	TCFPLTQFTCNNGR_2.Car.10.Car._1_2_(N)
SS_EXoO_05022022_mouse_brain_EThcD-14475	TGPATLLPSPR_None_1_2_(N(H(A(A))))	TGPATLLPSPR_None_1_2_(N(H(A(A))))
SS_EXoO_05022022_mouse_brain_EThcD-14411	TNDVDVYFETSADDNEHAR_None_1_3_(N(A)(H(A)))	TNDVDVYFETSADDNEHAR_None_1_3_(N(A)(H(A)))
SS_EXoO_05022022_mouse_brain_EThcD-14404	TCFPLTQFTCNNGR_2.Car.10.Car._1_2_(N)	TCFPLTQFTCNNGR_2.Car.10.Car._1_2_(N)
SS_EXoO_05022022_mouse_brain_EThcD-14399	TCFPLTQFTCNNGR_2.Car.10.Car._1_2_(N)	TCFPLTQFTCNNGR_2.Car.10.Car._6_2_(N)
SS_EXoO_05022022_mouse_brain_EThcD-14344	TPFEELLSEHP_None_1_2_(N(H))	TPFEELLSEHP_None_1_2_(N(H))
SS_EXoO_05022022_mouse_brain_EThcD-14272	TLAAPSLPRA_None_1_2_(N(A)(H(A)))	TLAAPSLPRA_None_1_2_(N(A)(H(A)))
SS_EXoO_05022022_mouse_brain_EThcD-14241	TPFEELLSEHP_None_1_2_(N(H))	TPFEELLSEHP_None_1_2_(N(H))
SS_EXoO_05022022_mouse_brain_EThcD-14236	TPFEELLSEHP_None_1_2_(N(H))	TPFEELLSEHP_None_1_2_(N(H))
SS_EXoO_05022022_mouse_brain_EThcD-14174	TLAAPSLPRA_None_1_2_(N(A)(H(A)))	TLAAPSLPRA_None_1_2_(N(A)(H(A)))
SS_EXoO_05022022_mouse_brain_EThcD-14138	TPFEELLSEHP_None_1_2_(N(H))	TPFEELLSEHP_None_1_2_(N(H))
SS_EXoO_05022022_mouse_brain_EThcD-13966	SQIPAMEESCEAVEAR_10.Car._1_2_(N(A)(H(A)))
SS_09252022_Exoo_test_RFrac_3-4287	TRPSVVER_None_1_2_(N(H(A(A))))	TRPSVVER_None_1_2_(N(H(A(A))))
SS_EXoO_05022022_mouse_brain_EThcD-12326	TSVQAQPVLP_None_1_2_(N(H)(N(H(A))))
SS_EXoO_05022022_mouse_brain_EThcD-12280	TPTPAPAWPAPPATPR_None_1_2_(N)	TPTPAPAWPAPPATPR_None_14_2_(N)
SS_EXoO_05022022_mouse_brain_EThcD-10123	SQSTPMEAHGVAV_None_1_2_(N(H(A)))	SQSTPMEAHGVAV_None_3_2_(N(H(A)))
SS_EXoO_05022022_mouse_brain_EThcD-10122	TRSWPLGGR_None_1_2_(N(H(A(A))))	TRSWPLGGR_None_1_2_(N(H(A(A))))
SS_EXoO_05022022_mouse_brain_EThcD-10118	SQSTPMEAHGVAV_None_1_2_(N(H(A)))	SQSTPMEAHGVAV_None_3_2_(N(H(A)))
SS_EXoO_05022022_mouse_brain_EThcD-10066	TCAPNQFQCSITK_2.Car.9.Car.13.Gua._1_2_(N(H(A)))	TCAPNQFQCSITK_2.Car.9.Car.13.Gua._10_2_(N(H(A)))
SS_EXoO_05022022_mouse_brain_EThcD-10046	TEPTDAAVVPR_None_1_2_(N(A)(H(A)))	TEPTDAAVVPR_None_1_2_(N(A)(H(A)))
SS_EXoO_05022022_mouse_brain_EThcD-10041	TEPTDAAVVPR_None_1_2_(N(A)(H(A)))	TEPTDAAVVPR_None_1_2_(N(A)(H(A)))
SS_09252022_Exoo_test_RFrac_3-9963	TVPIAGVEATADIENHPSDK_20.Gua._1_3_(N(A)(H))	TVPIAGVEATADIENHPSDK_20.Gua._1_3_(N(A)(H))
SS_09252022_Exoo_test_RFrac_3-9949	SPPLGTLPK_9.Gua._1_2_(N(A)(H(A)))	SPPLGTLPK_9.Gua._1_2_(N(A)(H(A)))
SS_09252022_Exoo_test_RFrac_3-9911	TVETLGP_None_1_2_(N(A)(H(A)))	TVETLGP_None_1_2_(N(A)(H(A)))
SS_09252022_Exoo_test_RFrac_3-9888	TPAPAWPAPPATPR_None_1_2_(N(H(A)))	TPAPAWPAPPATPR_None_1_2_(N(H(A)))
SS_09252022_Exoo_test_RFrac_3-9885	SPPLGTLPK_9.Gua._1_2_(N(A)(H(A)))	SPPLGTLPK_9.Gua._1_2_(N(A)(H(A)))
SS_09252022_Exoo_test_RFrac_3-9881	SEALSAV_None_1_2_(N(A)(H(A)))	SEALSAV_None_1_2_(N(A)(H(A)))
SS_09252022_Exoo_test_RFrac_3-9873	SPPLGTLPK_9.Gua._1_2_(N(A)(H(A)))	SPPLGTLPK_9.Gua._1_2_(N(A)(H(A)))
SS_09252022_Exoo_test_RFrac_3-9847	TSVQAQPVLP_None_1_2_(N(H(A))(N(H)))	TSVQAQPVLP_None_1_2_(N(H(A))(N(H)))
SS_09252022_Exoo_test_RFrac_3-9749	TSVQAQPVLP_None_1_2_(N(H)(N(H(A))))	TSVQAQPVLP_None_1_2_(N(H)(N(H(A))))
SS_09252022_Exoo_test_RFrac_3-9601	TSVQAQPVLP_None_1_2_(N(H(A))(N(H)))	TSVQAQPVLP_None_1_2_(N(H(A))(N(H)))
SS_09252022_Exoo_test_RFrac_3-9536	TNDVDVYFETSADDNEHAR_None_1_3_(N(H(A)))	TNDVDVYFETSADDNEHAR_None_1_3_(N(H(A)))
SS_09252022_Exoo_test_RFrac_3-9531	TQKLQMPICSECEEK_3.Gua.9.Car.12.Car.15.Gua._1_3_(N(A)(H(A)))	TQKLQMPICSECEEK_3.Gua.9.Car.12.Car.15.Gua._1_3_(N(A)(H(A)))
SS_09252022_Exoo_test_RFrac_3-9425	TLAAPSLPRA_None_1_2_(N(H(A)))	TLAAPSLPRA_None_1_2_(N(H(A)))
SS_09252022_Exoo_test_RFrac_3-9280	TQVGPGVDAVPLEPKT_15.Gua._1_2_(N(H))	TQVGPGVDAVPLEPKT_15.Gua._1_2_(N(H))
SS_09252022_Exoo_test_RFrac_3-9276	TCAPNQFQCSITK_2.Car.9.Car.13.Gua._1_3_(N(A)(H(A)))	TCAPNQFQCSITK_2.Car.9.Car.13.Gua._1_3_(N(A)(H(A)))
SS_09252022_Exoo_test_RFrac_3-9275	TLLPPREGSP_None_1_2_(N(A)(H(A)))	TLLPPREGSP_None_1_2_(N(A)(H(A)))
SS_09252022_Exoo_test_RFrac_3-9201	TVLSLAR_None_1_2_(N(A)(H(A)))	TVLSLAR_None_1_2_(N(A)(H(A)))
SS_EXoO_05022022_mouse_brain_EThcD-10128	TGSSPAAQGFPR_None_1_2_(N(H(A(A))))
SS_EXoO_05022022_mouse_brain_EThcD-12320	TSVQAQPVLP_None_1_2_(N(H(A))(N(H)))	TSVQAQPVLP_None_1_2_(N(H(A))(N(H)))
SS_EXoO_05022022_mouse_brain_EThcD-10142	SQSTPMEAHGVAV_None_1_2_(N(H(A)))	SQSTPMEAHGVAV_None_1_2_(N(H(A)))
SS_EXoO_05022022_mouse_brain_EThcD-10352	SPPLGTLPK_9.Gua._1_2_(N(H(A)))	SPPLGTLPK_9.Gua._1_2_(N(H(A)))
SS_EXoO_05022022_mouse_brain_EThcD-12274	TPTPAPAWPAPPATPR_None_1_2_(N)
SS_EXoO_05022022_mouse_brain_EThcD-12222	TSVQAQPVLP_None_1_2_(N(H(A))(N(H)))	TSVQAQPVLP_None_1_2_(N(H(A))(N(H)))
SS_EXoO_05022022_mouse_brain_EThcD-12171	TPTPAPAWPAPPATPR_None_1_2_(N)	TPTPAPAWPAPPATPR_None_1_2_(N)
SS_EXoO_05022022_mouse_brain_EThcD-11939	TLPPESDIDLGPR_None_1_2_(N(H))	TLPPESDIDLGPR_None_1_2_(N(H))
SS_EXoO_05022022_mouse_brain_EThcD-11814	TCAPNQFQCSITK_2.Car.9.Car.13.Gua._1_2_(N(A)(H(A)))
SS_EXoO_05022022_mouse_brain_EThcD-11808	TLAAPSLPRA_None_1_2_(N(A)(H))	TLAAPSLPRA_None_1_2_(N(A)(H))
SS_EXoO_05022022_mouse_brain_EThcD-11732	TVPIAGVEATADIENHPSDK_20.Gua._18_3_(N(H))
SS_EXoO_05022022_mouse_brain_EThcD-11710	TLLPPREGSP_None_1_2_(N(A)(H(A)))	TLLPPREGSP_None_1_2_(N(A)(H(A)))
SS_EXoO_05022022_mouse_brain_EThcD-11700	TLLPPREGSP_None_1_2_(N(A)(H(A)))	TLLPPREGSP_None_1_2_(N(A)(H(A)))
SS_EXoO_05022022_mouse_brain_EThcD-11606	TLLPPREGSP_None_1_2_(N(A)(H(A)))	TLLPPREGSP_None_1_2_(N(A)(H(A)))
SS_EXoO_05022022_mouse_brain_EThcD-11543	TLLPPREGSP_None_9_2_(N(H(A)))	TLLPPREGSP_None_1_2_(N(H(A)))
SS_EXoO_05022022_mouse_brain_EThcD-11538	TLLPPREGSP_None_1_2_(N(H(A)))	TLLPPREGSP_None_1_2_(N(H(A)))
SS_EXoO_05022022_mouse_brain_EThcD-11533	TLLPPREGSP_None_1_2_(N(A)(H(A)))	TLLPPREGSP_None_1_2_(N(A)(H(A)))
SS_EXoO_05022022_mouse_brain_EThcD-11530	TLLPPREGSP_None_1_2_(N(A)(H(A)))	TLLPPREGSP_None_1_2_(N(A)(H(A)))
SS_EXoO_05022022_mouse_brain_EThcD-11516	TLLPPREGSP_None_1_2_(N(H(A)))	TLLPPREGSP_None_1_2_(N(H(A)))
SS_EXoO_05022022_mouse_brain_EThcD-11505	SQMPSEPAGPPGFPR_None_1_2_(N)	SQMPSEPAGPPGFPR_None_1_2_(N)
SS_EXoO_05022022_mouse_brain_EThcD-11430	TLLPPREGSP_None_1_2_(N(A)(H(A)))	TLLPPREGSP_None_1_2_(N(A)(H(A)))
SS_EXoO_05022022_mouse_brain_EThcD-11123	TPAPAWPAPPATPR_None_1_2_(N)	TPAPAWPAPPATPR_None_1_2_(N)
SS_EXoO_05022022_mouse_brain_EThcD-10707	TTVAPIIH_None_1_2_(N(H(A(A)))(N(H(A))))	TTVAPIIH_None_1_2_(N(H(A(A)))(N(H(A))))
SS_EXoO_05022022_mouse_brain_EThcD-10653	TISPGAAEVPGQPR_None_1_2_(N(H(A(A))))
SS_EXoO_05022022_mouse_brain_EThcD-10554	TISPGAAEVPGQPR_None_1_2_(N(H(A(A))))
SS_EXoO_05022022_mouse_brain_EThcD-10433	SPPLGTLPK_9.Gua._1_2_(N(H(A)))	SPPLGTLPK_9.Gua._1_2_(N(H(A)))
SS_EXoO_05022022_mouse_brain_EThcD-10359	TTIAAPVEA_None_1_2_(N(N(H))(H(A(A))))	TTIAAPVEA_None_1_2_(N(N(H))(H(A(A))))
SS_EXoO_05022022_mouse_brain_EThcD-10173	TSVQAQPVLP_None_1_2_(N(N(H)))	TSVQAQPVLP_None_1_2_(N(N(H)))
SS_09252022_Exoo_test_RFrac_3-4275	TEPASPGEGK_10.Gua._1_2_(N(A)(H(A)))	TEPASPGEGK_10.Gua._1_2_(N(A)(H(A)))
SS_09252022_Exoo_test_RFrac_3-4153	TSGGQATVEK_10.Gua._1_2_(N(A)(H(A)))	TSGGQATVEK_10.Gua._1_2_(N(A)(H(A)))
SS_09252022_Exoo_test_RFrac_3-4095	TEGPMEATR_None_1_2_(N(H(A)))	TEGPMEATR_None_1_2_(N(H(A)))
SS_09252022_Exoo_test_RFrac_3-16029	TTIEMNILAE_None_1_3_(N(H(A))(N(H(A))))	TTIEMNILAE_None_1_3_(N(H(A))(N(H(A))))
SS_09252022_Exoo_test_RFrac_3-16002	TTIEMNILAE_None_1_2_(N(N(H))(H(A(A))))	TTIEMNILAE_None_1_2_(N(N(H))(H(A(A))))
SS_09252022_Exoo_test_RFrac_3-15992	TTIEMNILAE_None_1_2_(N(H(A))(N(H)))	TTIEMNILAE_None_1_2_(N(H(A))(N(H)))
SS_09252022_Exoo_test_RFrac_3-15952	TSVQAQPVLP_None_1_2_(N(H(A(A)))(N(H(A))))	TSVQAQPVLP_None_1_2_(N(H(A(A)))(N(H(A))))
SS_09252022_Exoo_test_RFrac_3-15938	TTIEMNILAE_None_1_3_(N(H(A))(N(H(A))))	TTIEMNILAE_None_1_3_(N(H(A))(N(H(A))))
SS_09252022_Exoo_test_RFrac_3-15929	TTIEMNILAE_None_1_2_(N(N(H))(H(A(A))))	TTIEMNILAE_None_1_2_(N(N(H))(H(A(A))))
SS_09252022_Exoo_test_RFrac_3-15844	TANAALPADPPASVVVGPVVVPR_None_1_3_(N(H(A)))	TANAALPADPPASVVVGPVVVPR_None_1_3_(N(H(A)))
SS_09252022_Exoo_test_RFrac_3-15813	TSVQAQPVLP_None_1_2_(N(H(A))(N(H(A(A)))))	TSVQAQPVLP_None_1_2_(N(H(A))(N(H(A(A)))))
SS_09252022_Exoo_test_RFrac_3-15809	TSVQAQPVLP_None_1_2_(N(H(A))(N(H(A(A)))))	TSVQAQPVLP_None_1_2_(N(H(A))(N(H(A(A)))))
SS_09252022_Exoo_test_RFrac_3-15801	TANAALPADPPASVVVGPVVVPR_None_1_2_(N)	TANAALPADPPASVVVGPVVVPR_None_1_2_(N)
SS_09252022_Exoo_test_RFrac_3-15797	TANAALPADPPASVVVGPVVVPR_None_1_3_(N(H))	TANAALPADPPASVVVGPVVVPR_None_1_3_(N(H))
SS_09252022_Exoo_test_RFrac_3-15701	TANAALPADPPASVVVGPVVVPR_None_1_3_(N(H))	TANAALPADPPASVVVGPVVVPR_None_1_3_(N(H))
SS_09252022_Exoo_test_RFrac_3-15679	TANAALPADPPASVVVGPVVVPR_None_1_3_(N(H))	TANAALPADPPASVVVGPVVVPR_None_1_3_(N(H))
SS_09252022_Exoo_test_RFrac_3-15595	TANAALPADPPASVVVGPVVVPR_None_1_3_(N(H))	TANAALPADPPASVVVGPVVVPR_None_1_3_(N(H))
SS_09252022_Exoo_test_RFrac_3-15593	TTIEMNILAE_None_1_2_(N(H(A))(N(H(A))))	TTIEMNILAE_None_1_2_(N(H(A))(N(H(A))))
SS_09252022_Exoo_test_RFrac_3-15589	TCEPLTQFICK_2.Car.10.Car.11.Gua._1_2_(N(A)(H(A)))
SS_09252022_Exoo_test_RFrac_3-15583	TCEPLTQFICK_2.Car.10.Car.11.Gua._1_2_(N(H(A)))	TCEPLTQFICK_2.Car.10.Car.11.Gua._1_2_(N(H(A)))
SS_09252022_Exoo_test_RFrac_3-15494	SAVPSPPCNLEEFQCAYGR_8.Car.15.Car._5_3_(N(A)(H(A)))	SAVPSPPCNLEEFQCAYGR_8.Car.15.Car._1_3_(N(A)(H(A)))
SS_09252022_Exoo_test_RFrac_3-15485	TCEPLTQFICK_2.Car.10.Car.11.Gua._1_2_(N(H(A(A))))
SS_09252022_Exoo_test_RFrac_3-15482	TCEPLTQFICK_2.Car.10.Car.11.Gua._1_2_(N(A)(H(A)))
SS_09252022_Exoo_test_RFrac_3-15405	TGPDVEDAGDETPDVDPELLR_None_1_2_(N(A)(H(A)))
SS_09252022_Exoo_test_RFrac_3-15371	TGPDVEDAGDETPDVDPELLR_None_1_3_(N(A)(H(A)))	TGPDVEDAGDETPDVDPELLR_None_1_3_(N(A)(H(A)))
SS_09252022_Exoo_test_RFrac_3-15320	TGPDVEDAGDETPDVDPELLR_None_1_2_(N(H(A(A))))
SS_09252022_Exoo_test_RFrac_3-16061	TTIEMNILAE_None_1_2_(N(N)(H(A)))	TTIEMNILAE_None_1_2_(N(N)(H(A)))
SS_09252022_Exoo_test_RFrac_3-15307	TGPDVEDAGDETPDVDPELLR_None_1_2_(N(A)(H(A)))	TGPDVEDAGDETPDVDPELLR_None_1_2_(N(A)(H(A)))
SS_09252022_Exoo_test_RFrac_3-16092	TTIEMNILAE_None_1_2_(N(N(H))(H(A(A))))	TTIEMNILAE_None_1_2_(N(N(H))(H(A(A))))
SS_09252022_Exoo_test_RFrac_3-16117	TTIEMNILAE_None_1_3_(N(H(A))(N(H(A))))	TTIEMNILAE_None_1_3_(N(H(A))(N(H(A))))
SS_09252022_Exoo_test_RFrac_3-17361	SVFPPPPVPLLSR_None_1_2_(N(H))	SVFPPPPVPLLSR_None_1_2_(N(H))
SS_09252022_Exoo_test_RFrac_3-17351	SVFPPPPVPLLSR_None_12_2_(N)	SVFPPPPVPLLSR_None_1_2_(N)
SS_09252022_Exoo_test_RFrac_3-17318	SVFPPPPVPLLSR_None_1_2_(N(H(A)))	SVFPPPPVPLLSR_None_1_2_(N(H(A)))
SS_09252022_Exoo_test_RFrac_3-17243	SVFPPPPVPLLSR_None_12_2_(N)	SVFPPPPVPLLSR_None_1_2_(N)
SS_09252022_Exoo_test_RFrac_3-17242	SVFPPPPVPLLSR_None_1_2_(N(H))	SVFPPPPVPLLSR_None_1_2_(N(H))
SS_09252022_Exoo_test_RFrac_3-17205	SVFPPPPVPLLSR_None_1_2_(N(H(A)))	SVFPPPPVPLLSR_None_1_2_(N(H(A)))
SS_09252022_Exoo_test_RFrac_3-17047	SVFPPPPVPLLSR_None_1_2_(N(H))	SVFPPPPVPLLSR_None_1_2_(N(H))
SS_09252022_Exoo_test_RFrac_3-16942	TESGVLDLPGSP_None_1_2_(N(A)(H(A)))	TESGVLDLPGSP_None_1_2_(N(A)(H(A)))
SS_09252022_Exoo_test_RFrac_3-16937	TVLAGTSVQAQPVLP_None_1_2_(N(A)(H(A)))	TVLAGTSVQAQPVLP_None_1_2_(N(A)(H(A)))
SS_09252022_Exoo_test_RFrac_3-16835	TVLAGTSVQAQPVLP_None_1_2_(N(A)(H(A)))	TVLAGTSVQAQPVLP_None_1_2_(N(A)(H(A)))
SS_09252022_Exoo_test_RFrac_3-16829	TVLAGTSVQAQPVLP_None_1_3_(N(A)(H(A)))	TVLAGTSVQAQPVLP_None_1_3_(N(A)(H(A)))
SS_09252022_Exoo_test_RFrac_3-16738	TVLAGTSVQAQPVLP_None_1_3_(N(A)(H(A)))	TVLAGTSVQAQPVLP_None_1_3_(N(A)(H(A)))
SS_09252022_Exoo_test_RFrac_3-16659	TEGTLTLDLQEG_None_1_2_(N(A)(H(A)))	TEGTLTLDLQEG_None_1_2_(N(A)(H(A)))
SS_09252022_Exoo_test_RFrac_3-16630	TVLAGTSVQAQPVLP_None_1_3_(N(A)(H(A)))	TVLAGTSVQAQPVLP_None_1_3_(N(A)(H(A)))
SS_09252022_Exoo_test_RFrac_3-16341	TEKLEELQLPQEAMESE_3.Gua._1_3_(N(A)(H(A)))	TEKLEELQLPQEAMESE_3.Gua._1_3_(N(A)(H(A)))
SS_09252022_Exoo_test_RFrac_3-16327	TEKLEELQLPQEAMESE_3.Gua._1_2_(N(A)(H(A)))	TEKLEELQLPQEAMESE_3.Gua._1_2_(N(A)(H(A)))
SS_09252022_Exoo_test_RFrac_3-16278	TTIEMNILAE_None_1_2_(N(N(H))(H(A(A))))	TTIEMNILAE_None_1_2_(N(N(H))(H(A(A))))
SS_09252022_Exoo_test_RFrac_3-16266	TTIEMNILAE_None_1_2_(N(H(A))(N(H)))	TTIEMNILAE_None_1_2_(N(H(A))(N(H)))
SS_09252022_Exoo_test_RFrac_3-16263	TTIEMNILAE_None_1_2_(N(H(A))(N(H)))	TTIEMNILAE_None_1_2_(N(H(A))(N(H)))
SS_09252022_Exoo_test_RFrac_3-16219	TTIEMNILAE_None_1_3_(N(H(A))(N(H(A))))	TTIEMNILAE_None_1_3_(N(H(A))(N(H(A))))
SS_09252022_Exoo_test_RFrac_3-16193	TTIEMNILAE_None_1_2_(N(H)(N(H(A(A)))))	TTIEMNILAE_None_1_2_(N(H)(N(H(A(A)))))
SS_09252022_Exoo_test_RFrac_3-16188	TTIEMNILAE_None_1_2_(N(N(H))(H(A(A))))	TTIEMNILAE_None_1_2_(N(N(H))(H(A(A))))
SS_09252022_Exoo_test_RFrac_3-16140	TTIEMNILAE_None_1_2_(N(A)(H(N)))	TTIEMNILAE_None_1_2_(N(A)(H(N)))
SS_09252022_Exoo_test_RFrac_3-16097	TTIEMNILAE_None_1_2_(N(H(A))(N(H)))	TTIEMNILAE_None_1_2_(N(H(A))(N(H)))
SS_09252022_Exoo_test_RFrac_3-17396	SVFPPPPVPLLSR_None_1_2_(N(H(A)))	SVFPPPPVPLLSR_None_1_2_(N(H(A)))
SS_09252022_Exoo_test_RFrac_3-15306	TGPDVEDAGDETPDVDPELLR_None_1_3_(N(A)(H(A)))	TGPDVEDAGDETPDVDPELLR_None_1_3_(N(A)(H(A)))
SS_09252022_Exoo_test_RFrac_3-15224	TGPDVEDAGDETPDVDPELLR_None_1_3_(N(A)(H(A)))	TGPDVEDAGDETPDVDPELLR_None_1_3_(N(A)(H(A)))
SS_09252022_Exoo_test_RFrac_3-12903	TTIEMNILAE_None_1_2_(N(H(A))(N(H)))	TTIEMNILAE_None_1_2_(N(H(A))(N(H)))
SS_09252022_Exoo_test_RFrac_3-12897	TTVPIIP_None_1_2_(N(N(H))(H(A(A))))	TTVPIIP_None_1_2_(N(N(H))(H(A(A))))
SS_09252022_Exoo_test_RFrac_3-12878	TSVQAQPVLP_None_1_2_(N(H(A)))	TSVQAQPVLP_None_1_2_(N(H(A)))
SS_09252022_Exoo_test_RFrac_3-12836	TSVQAQPVLP_None_1_2_(N(H(A)))	TSVQAQPVLP_None_1_2_(N(H(A)))
SS_09252022_Exoo_test_RFrac_3-12823	TSVQAQPVLP_None_1_2_(N(A)(H))	TSVQAQPVLP_None_1_2_(N(A)(H))
SS_09252022_Exoo_test_RFrac_3-12822	TSVQAQPVLP_None_1_2_(N(A)(H(A)))	TSVQAQPVLP_None_1_2_(N(A)(H(A)))
SS_09252022_Exoo_test_RFrac_3-12821	TSVQAQPVLP_None_1_2_(N(A)(H(A)))	TSVQAQPVLP_None_1_2_(N(A)(H(A)))
SS_09252022_Exoo_test_RFrac_3-12788	STVIYPSLQ_None_1_2_(N(H)(N(H(A(A)))))	STVIYPSLQ_None_1_2_(N(H)(N(H(A(A)))))
SS_09252022_Exoo_test_RFrac_3-12778	TTVPIIP_None_1_2_(N(N(H))(H(A(A))))	TTVPIIP_None_1_2_(N(N(H))(H(A(A))))
SS_09252022_Exoo_test_RFrac_3-12772	TSVQAQPVLP_None_1_2_(N(H(A)))	TSVQAQPVLP_None_1_2_(N(H(A)))
SS_09252022_Exoo_test_RFrac_3-12750	TDTHQFILAE_None_1_2_(N(H(A(A))))	TDTHQFILAE_None_1_2_(N(H(A(A))))
SS_09252022_Exoo_test_RFrac_3-12731	TSVQAQPVLP_None_1_2_(N(A)(H(A)))	TSVQAQPVLP_None_1_2_(N(A)(H(A)))
SS_09252022_Exoo_test_RFrac_3-12683	TTVPIIP_None_1_2_(N(N(H))(H(A(A))))	TTVPIIP_None_1_2_(N(N(H))(H(A(A))))
SS_09252022_Exoo_test_RFrac_3-12679	TTVPIIP_None_1_2_(N(N(H))(H(A(A))))	TTVPIIP_None_1_2_(N(N(H))(H(A(A))))
SS_09252022_Exoo_test_RFrac_3-12653	TDTHQFILAE_None_1_2_(N(A)(H(A)))	TDTHQFILAE_None_3_2_(N(A)(H(A)))
SS_09252022_Exoo_test_RFrac_3-12636	TQVGPGVDAVPLEPKT_15.Gua._1_3_(N(A)(H(A)))
SS_09252022_Exoo_test_RFrac_3-12632	STVIYPSLQ_None_1_2_(N(H)(N(H(A(A)))))	STVIYPSLQ_None_1_2_(N(H)(N(H(A(A)))))
SS_09252022_Exoo_test_RFrac_3-12629	STVIYPSLQ_None_1_2_(N(H)(N(H(A(A)))))	STVIYPSLQ_None_1_2_(N(H)(N(H(A(A)))))
SS_09252022_Exoo_test_RFrac_3-12569	TPFEELLSEHP_None_1_2_(N(H(A)))	TPFEELLSEHP_None_8_2_(N(H(A)))
SS_09252022_Exoo_test_RFrac_3-12545	TVVGIPDGTAVVGR_None_1_2_(N(H(A(A))))	TVVGIPDGTAVVGR_None_1_2_(N(H(A(A))))
SS_09252022_Exoo_test_RFrac_3-12512	TSVQAQPVLP_None_1_2_(N(H(A))(N(H(A))))	TSVQAQPVLP_None_1_2_(N(H(A))(N(H(A))))
SS_09252022_Exoo_test_RFrac_3-12510	TSVQAQPVLP_None_1_2_(N(H(A))(N(H(A))))	TSVQAQPVLP_None_1_2_(N(H(A))(N(H(A))))
SS_09252022_Exoo_test_RFrac_3-12439	TLPPESDIDLGPR_None_1_2_(N(A)(H(A)))	TLPPESDIDLGPR_None_1_2_(N(A)(H(A)))
SS_09252022_Exoo_test_RFrac_3-12945	TSVQAQPVLP_None_1_2_(N(A)(H(A)))	TSVQAQPVLP_None_1_2_(N(A)(H(A)))
SS_09252022_Exoo_test_RFrac_3-15225	TGPDVEDAGDETPDVDPELLR_None_1_2_(N(A)(H(A)))
SS_09252022_Exoo_test_RFrac_3-12974	TSVQAQPVLP_None_1_2_(N(A)(H))	TSVQAQPVLP_None_1_2_(N(A)(H))
SS_09252022_Exoo_test_RFrac_3-13073	TTIEMNILAE_None_1_2_(N(H(A))(N(H)))	TTIEMNILAE_None_1_2_(N(H(A))(N(H)))
SS_09252022_Exoo_test_RFrac_3-15221	TGPDVEDAGDETPDVDPELLR_None_1_3_(N(A)(H(A)))	TGPDVEDAGDETPDVDPELLR_None_1_3_(N(A)(H(A)))
SS_09252022_Exoo_test_RFrac_3-15115	TGPDVEDAGDETPDVDPELLR_None_1_3_(N(A)(H(A)))	TGPDVEDAGDETPDVDPELLR_None_1_3_(N(A)(H(A)))
SS_09252022_Exoo_test_RFrac_3-14918	TPEPTFPLQG_None_1_2_(N(A)(H(A)))	TPEPTFPLQG_None_1_2_(N(A)(H(A)))
SS_09252022_Exoo_test_RFrac_3-14798	SVFPPPPVPLLSR_None_1_2_(N(H))	SVFPPPPVPLLSR_None_1_2_(N(H))
SS_09252022_Exoo_test_RFrac_3-14125	TSVQAQPVLP_None_1_2_(N(H(A)))	TSVQAQPVLP_None_1_2_(N(H(A)))
SS_09252022_Exoo_test_RFrac_3-13987	TVPIAGVEATADIENHP_None_1_3_(N(A)(H(A)))	TVPIAGVEATADIENHP_None_1_3_(N(A)(H(A)))
SS_09252022_Exoo_test_RFrac_3-13986	TCFPLTQFTCNNGR_2.Car.10.Car._1_3_(N(A)(H(A)))	TCFPLTQFTCNNGR_2.Car.10.Car._1_3_(N(A)(H(A)))
SS_09252022_Exoo_test_RFrac_3-13985	TGDILPGESV_None_1_2_(N(A)(H(A)))	TGDILPGESV_None_1_2_(N(A)(H(A)))
SS_09252022_Exoo_test_RFrac_3-13918	TCFPLTQFTCNNGR_2.Car.10.Car._1_2_(N(A)(H(A)))
SS_09252022_Exoo_test_RFrac_3-13897	TCFPLTQFTCNNGR_2.Car.10.Car._1_3_(N(A)(H(A)))	TCFPLTQFTCNNGR_2.Car.10.Car._9_3_(N(A)(H(A)))
SS_09252022_Exoo_test_RFrac_3-13893	TVPIAGVEATADIENHP_None_1_3_(N(A)(H(A)))	TVPIAGVEATADIENHP_None_1_3_(N(A)(H(A)))
SS_09252022_Exoo_test_RFrac_3-13841	TANAALPADPPASVVVGPVVVPR_None_1_3_(N(H))	TANAALPADPPASVVVGPVVVPR_None_1_3_(N(H))
SS_09252022_Exoo_test_RFrac_3-13822	TANAALPADPPASVVVGPVVVPR_None_1_2_(N(H))	TANAALPADPPASVVVGPVVVPR_None_1_2_(N(H))
SS_09252022_Exoo_test_RFrac_3-13748	TANAALPADPPASVVVGPVVVPR_None_1_3_(N(H))	TANAALPADPPASVVVGPVVVPR_None_1_3_(N(H))
SS_09252022_Exoo_test_RFrac_3-13727	TANAALPADPPASVVVGPVVVPR_None_1_2_(N(H))	TANAALPADPPASVVVGPVVVPR_None_1_2_(N(H))
SS_09252022_Exoo_test_RFrac_3-13712	TGDILPGESV_None_1_2_(N(A)(H(A)))	TGDILPGESV_None_1_2_(N(A)(H(A)))
SS_09252022_Exoo_test_RFrac_3-13649	TALHSKMDELEGQLLAK_6.Gua.17.Gua._1_3_(N(H(A(A))))	TALHSKMDELEGQLLAK_6.Gua.17.Gua._1_3_(N(H(A(A))))
SS_09252022_Exoo_test_RFrac_3-13630	TALHSKMDELEGQLLAK_6.Gua.17.Gua._1_3_(N(A)(H(A)))	TALHSKMDELEGQLLAK_6.Gua.17.Gua._1_3_(N(A)(H(A)))
SS_09252022_Exoo_test_RFrac_3-13310	TDPWHLDHLDSASADFPYNPGQGQAIR_None_1_4_(N(H))	TDPWHLDHLDSASADFPYNPGQGQAIR_None_1_4_(N(H))
SS_09252022_Exoo_test_RFrac_3-13278	TSVQAQPVLP_None_1_2_(N(A)(H(A)))	TSVQAQPVLP_None_1_2_(N(A)(H(A)))
SS_09252022_Exoo_test_RFrac_3-13219	TSVQAQPVLP_None_1_2_(N(A)(H))	TSVQAQPVLP_None_1_2_(N(A)(H))
SS_09252022_Exoo_test_RFrac_3-13188	TTIEMNILAE_None_1_2_(N(H(A))(N(H)))	TTIEMNILAE_None_1_2_(N(H(A))(N(H)))
SS_09252022_Exoo_test_RFrac_3-13081	TSVQAQPVLP_None_1_2_(N(A)(H))	TSVQAQPVLP_None_1_2_(N(A)(H))
SS_09252022_Exoo_test_RFrac_3-12976	TTIEMNILAE_None_1_2_(N(H(A))(N(H)))	TTIEMNILAE_None_1_2_(N(H(A))(N(H)))
SS_EXoO_05022022_mouse_brain_EThcD-15141	TTGDILPGESV_None_1_2_(N(N(H))(H(A(A))))	TTGDILPGESV_None_1_2_(N(N(H))(H(A(A))))
SS_09252022_Exoo_test_RFrac_3-17426	SVFPPPPVPLLSR_None_12_2_(N)	SVFPPPPVPLLSR_None_1_2_(N)
SS_09252022_Exoo_test_RFrac_3-17453	TQHPVTTLIDIVAMK_15.Gua._1_3_(N(H(A))(N(H(A(A)))))	TQHPVTTLIDIVAMK_15.Gua._1_3_(N(H(A))(N(H(A(A)))))
SS_09252022_Exoo_test_RFrac_3-21567	TLVAPVSVFMLK_12.Gua._1_2_(N(A)(H(A)))	TLVAPVSVFMLK_12.Gua._1_2_(N(A)(H(A)))
SS_09252022_Exoo_test_RFrac_3-21442	TVASEDLAELLHGALLR_None_1_3_(N(A)(H(A)))	TVASEDLAELLHGALLR_None_1_3_(N(A)(H(A)))
SS_09252022_Exoo_test_RFrac_3-21373	TVASEDLAELLHGALLR_None_1_3_(N(A)(H(A)))	TVASEDLAELLHGALLR_None_1_3_(N(A)(H(A)))
SS_09252022_Exoo_test_RFrac_3-21259	TLEDLALELT_None_1_2_(N(A)(H(A)))	TLEDLALELT_None_1_2_(N(A)(H(A)))
SS_09252022_Exoo_test_RFrac_3-21229	TVASEDLAELLHGALLR_None_1_3_(N(A)(H(A)))	TVASEDLAELLHGALLR_None_1_3_(N(A)(H(A)))
SS_09252022_Exoo_test_RFrac_3-21147	TVASEDLAELLHGALLR_None_1_3_(N(A)(H(A)))	TVASEDLAELLHGALLR_None_1_3_(N(A)(H(A)))
SS_09252022_Exoo_test_RFrac_3-21133	SPQSLPALLGDLLDAQK_17.Gua._1_2_(N)	SPQSLPALLGDLLDAQK_17.Gua._1_2_(N)
SS_09252022_Exoo_test_RFrac_3-21067	TVASEDLAELLHGALLR_None_1_3_(N(A)(H(A)))	TVASEDLAELLHGALLR_None_1_3_(N(A)(H(A)))
SS_09252022_Exoo_test_RFrac_3-20916	TVASEDLAELLHGALLR_None_1_3_(N(A)(H(A)))	TVASEDLAELLHGALLR_None_1_3_(N(A)(H(A)))
SS_09252022_Exoo_test_RFrac_3-20840	TVASEDLAELLHGALLR_None_1_3_(N(A)(H(A)))	TVASEDLAELLHGALLR_None_1_3_(N(A)(H(A)))
SS_09252022_Exoo_test_RFrac_3-20757	SVFPPPPVPLLSR_None_12_2_(N(H(A)))
SS_09252022_Exoo_test_RFrac_3-20714	TVASEDLAELLHGALLR_None_1_2_(N(A)(H))	TVASEDLAELLHGALLR_None_1_2_(N(A)(H))
SS_09252022_Exoo_test_RFrac_3-20711	TVASEDLAELLHGALLR_None_1_3_(N(A)(H))	TVASEDLAELLHGALLR_None_1_3_(N(A)(H))
SS_09252022_Exoo_test_RFrac_3-20690	TVASEDLAELLHGALLR_None_1_2_(N(H(A(A))))	TVASEDLAELLHGALLR_None_1_2_(N(H(A(A))))
SS_09252022_Exoo_test_RFrac_3-20689	SVFPPPPVPLLSR_None_1_2_(N(H(A)))	SVFPPPPVPLLSR_None_1_2_(N(H(A)))
SS_09252022_Exoo_test_RFrac_3-20673	TVASEDLAELLHGALLR_None_1_2_(N(A)(H(A)))	TVASEDLAELLHGALLR_None_1_2_(N(A)(H(A)))
SS_09252022_Exoo_test_RFrac_3-20600	TVASEDLAELLHGALLR_None_1_2_(N(A))	TVASEDLAELLHGALLR_None_1_2_(N(A))
SS_09252022_Exoo_test_RFrac_3-20587	SVFPPPPVPLLSR_None_1_2_(N(H(A)))	SVFPPPPVPLLSR_None_1_2_(N(H(A)))
SS_09252022_Exoo_test_RFrac_3-20557	TQESGPLGEPPPGLALFR_None_1_3_(N(A)(H(A)))	TQESGPLGEPPPGLALFR_None_1_3_(N(A)(H(A)))
SS_09252022_Exoo_test_RFrac_3-20509	SVFPPPPVPLLSR_None_1_2_(N(H(A)))	SVFPPPPVPLLSR_None_1_2_(N(H(A)))
SS_09252022_Exoo_test_RFrac_3-20455	TWLPLPGQGLDPGSQS_None_1_2_(N(H(A(A))))
SS_09252022_Exoo_test_RFrac_3-20444	TWLPLPGQGLDPGSQS_None_1_2_(N(A)(H(A)))	TWLPLPGQGLDPGSQS_None_1_2_(N(A)(H(A)))
SS_09252022_Exoo_test_RFrac_3-20440	TPAPIYDVPNPPFDLELTNQLDK_23.Gua._1_3_(N(H(A)))	TPAPIYDVPNPPFDLELTNQLDK_23.Gua._1_3_(N(H(A)))
SS_09252022_Exoo_test_RFrac_3-21578	TLVAPVSVFMLK_12.Gua._1_2_(N(H(A)))	TLVAPVSVFMLK_12.Gua._1_2_(N(H(A)))
SS_09252022_Exoo_test_RFrac_3-20427	SVFPPPPVPLLSR_None_1_2_(N(H(A)))	SVFPPPPVPLLSR_None_1_2_(N(H(A)))
SS_09252022_Exoo_test_RFrac_3-21634	TLVAPVSVFMLK_12.Gua._1_2_(N(A))	TLVAPVSVFMLK_12.Gua._1_2_(N(A))
SS_09252022_Exoo_test_RFrac_3-21642	TLVAPVSVFMLK_12.Gua._1_2_(N(A)(H(A)))	TLVAPVSVFMLK_12.Gua._1_2_(N(A)(H(A)))
SS_09252022_Exoo_test_RFrac_3-4080	TSGGQATVEK_10.Gua._1_2_(N(H(A(A))))	TSGGQATVEK_10.Gua._1_2_(N(H(A(A))))
SS_09252022_Exoo_test_RFrac_3-4064	TSGGQATVEK_10.Gua._1_2_(N(A)(H(A)))	TSGGQATVEK_10.Gua._1_2_(N(A)(H(A)))
SS_09252022_Exoo_test_RFrac_3-3723	TANHMRPSAA_None_1_2_(N(H(A)))	TANHMRPSAA_None_1_2_(N(H(A)))
SS_09252022_Exoo_test_RFrac_3-2981	TSGGQATVEK_10.Gua._1_2_(N(H(A)))	TSGGQATVEK_10.Gua._1_2_(N(H(A)))
SS_09252022_Exoo_test_RFrac_3-2907	TSGGQATVEK_10.Gua._1_2_(N(H(A)))	TSGGQATVEK_10.Gua._1_2_(N(H(A)))
SS_09252022_Exoo_test_RFrac_3-2906	TSGGQATVEK_10.Gua._1_2_(N(H(A)))	TSGGQATVEK_10.Gua._1_2_(N(H(A)))
SS_09252022_Exoo_test_RFrac_3-2825	TSGGQATVEK_10.Gua._1_2_(N(H(A)))	TSGGQATVEK_10.Gua._1_2_(N(H(A)))
SS_09252022_Exoo_test_RFrac_3-23106	SVFPPPPVPLLSR_None_1_2_(N(H(A(A))))
SS_09252022_Exoo_test_RFrac_3-22671	TVASEDLAELLHGALLR_None_1_3_(N(H(A(A))))	TVASEDLAELLHGALLR_None_1_3_(N(H(A(A))))
SS_09252022_Exoo_test_RFrac_3-22490	TVASEDLAELLHGALLR_None_1_3_(N(A)(H(A)))	TVASEDLAELLHGALLR_None_1_3_(N(A)(H(A)))
SS_09252022_Exoo_test_RFrac_3-22402	TVASEDLAELLHGALLR_None_1_3_(N(A)(H(A)))	TVASEDLAELLHGALLR_None_1_3_(N(A)(H(A)))
SS_09252022_Exoo_test_RFrac_3-22324	TVASEDLAELLHGALLR_None_1_3_(N(A)(H(A)))	TVASEDLAELLHGALLR_None_1_3_(N(A)(H(A)))
SS_09252022_Exoo_test_RFrac_3-22199	TVASEDLAELLHGALLR_None_1_3_(N(H(A(A))))	TVASEDLAELLHGALLR_None_1_3_(N(H(A(A))))
SS_09252022_Exoo_test_RFrac_3-22115	TVASEDLAELLHGALLR_None_1_3_(N(H(A(A))))	TVASEDLAELLHGALLR_None_1_3_(N(H(A(A))))
SS_09252022_Exoo_test_RFrac_3-22034	TVASEDLAELLHGALLR_None_1_3_(N(H(A(A))))	TVASEDLAELLHGALLR_None_1_3_(N(H(A(A))))
SS_09252022_Exoo_test_RFrac_3-21934	TVASEDLAELLHGALLR_None_1_3_(N(A)(H(A)))	TVASEDLAELLHGALLR_None_1_3_(N(A)(H(A)))
SS_09252022_Exoo_test_RFrac_3-21837	TVASEDLAELLHGALLR_None_1_3_(N(A)(H(A)))	TVASEDLAELLHGALLR_None_1_3_(N(A)(H(A)))
SS_09252022_Exoo_test_RFrac_3-21761	TVASEDLAELLHGALLR_None_1_3_(N(A)(H(A)))	TVASEDLAELLHGALLR_None_1_3_(N(A)(H(A)))
SS_09252022_Exoo_test_RFrac_3-21749	TPAPIYDVPNPPFDLELTNQLDK_23.Gua._1_3_(N(A)(H(A)))	TPAPIYDVPNPPFDLELTNQLDK_23.Gua._1_3_(N(A)(H(A)))
SS_09252022_Exoo_test_RFrac_3-21721	TLVAPVSVFMLK_12.Gua._1_2_(N(H(A(A))))	TLVAPVSVFMLK_12.Gua._1_2_(N(H(A(A))))
SS_09252022_Exoo_test_RFrac_3-21682	TPAPIYDVPNPPFDLELTNQLDK_23.Gua._1_3_(N(H(A(A))))	TPAPIYDVPNPPFDLELTNQLDK_23.Gua._1_3_(N(H(A(A))))
SS_09252022_Exoo_test_RFrac_3-21677	TVASEDLAELLHGALLR_None_1_3_(N(A)(H(A)))	TVASEDLAELLHGALLR_None_1_3_(N(A)(H(A)))
SS_09252022_Exoo_test_RFrac_3-21646	TLVAPVSVFMLK_12.Gua._1_2_(N(H(A)))	TLVAPVSVFMLK_12.Gua._1_2_(N(H(A)))
SS_09252022_Exoo_test_RFrac_3-21639	TLVAPVSVFMLK_12.Gua._1_2_(N(A)(H(A)))	TLVAPVSVFMLK_12.Gua._1_2_(N(A)(H(A)))
SS_09252022_Exoo_test_RFrac_3-17452	SVFPPPPVPLLSR_None_1_2_(N(H))	SVFPPPPVPLLSR_None_1_2_(N(H))
SS_09252022_Exoo_test_RFrac_3-20421	TWLPLPGQGLDPGSQS_None_1_2_(N(H(A)))	TWLPLPGQGLDPGSQS_None_1_2_(N(H(A)))
SS_09252022_Exoo_test_RFrac_3-20346	TPAPIYDVPNPPFDLELTNQLDK_23.Gua._1_3_(N(H(A)))	TPAPIYDVPNPPFDLELTNQLDK_23.Gua._1_3_(N(H(A)))
SS_09252022_Exoo_test_RFrac_3-19417	TVASEDLAELLHGALLR_None_1_3_(N(H(A(A))))	TVASEDLAELLHGALLR_None_1_3_(N(H(A(A))))
SS_09252022_Exoo_test_RFrac_3-19378	SVFPPPPVPLLSR_None_1_2_(N(A)(H))	SVFPPPPVPLLSR_None_1_2_(N(A)(H))
SS_09252022_Exoo_test_RFrac_3-19351	SVFPPPPVPLLSR_None_1_2_(N(A)(H(A)))
SS_09252022_Exoo_test_RFrac_3-19299	SVFPPPPVPLLSR_None_1_2_(N(H(A)))	SVFPPPPVPLLSR_None_1_2_(N(H(A)))
SS_09252022_Exoo_test_RFrac_3-19235	SVFPPPPVPLLSR_None_1_2_(N(H(A(A))))
SS_09252022_Exoo_test_RFrac_3-19229	SVFPPPPVPLLSR_None_1_2_(N(A)(H(A)))
SS_09252022_Exoo_test_RFrac_3-18886	TVASEDLAELLHGALLR_None_1_3_(N(H(A)))	TVASEDLAELLHGALLR_None_1_3_(N(H(A)))
SS_09252022_Exoo_test_RFrac_3-18826	TTIEMNILAE_None_1_2_(N(H(A))(N(H(A(A)))))	TTIEMNILAE_None_1_2_(N(H(A))(N(H(A(A)))))
SS_09252022_Exoo_test_RFrac_3-18747	TVASEDLAELLHGALLR_None_1_3_(N(H(A)))	TVASEDLAELLHGALLR_None_1_3_(N(H(A)))
SS_09252022_Exoo_test_RFrac_3-18691	TVASEDLAELLHGALLR_None_1_2_(N(A)(H))	TVASEDLAELLHGALLR_None_1_2_(N(A)(H))
SS_09252022_Exoo_test_RFrac_3-18675	TVASEDLAELLHGALLR_None_1_3_(N(A)(H))	TVASEDLAELLHGALLR_None_1_3_(N(A)(H))
SS_09252022_Exoo_test_RFrac_3-18673	TVASEDLAELLHGALLR_None_1_3_(N(A)(H))	TVASEDLAELLHGALLR_None_1_3_(N(A)(H))
SS_09252022_Exoo_test_RFrac_3-18646	TTIEMNILAE_None_1_2_(N(H(A))(N(H(A(A)))))	TTIEMNILAE_None_1_2_(N(H(A))(N(H(A(A)))))
SS_09252022_Exoo_test_RFrac_3-18610	TVASEDLAELLHGALLR_None_1_3_(N(H(A)))	TVASEDLAELLHGALLR_None_1_3_(N(H(A)))
SS_09252022_Exoo_test_RFrac_3-18608	TVASEDLAELLHGALLR_None_1_3_(N(H(A)))	TVASEDLAELLHGALLR_None_1_3_(N(H(A)))
SS_09252022_Exoo_test_RFrac_3-18520	TVASEDLAELLHGALLR_None_1_3_(N(A)(H))	TVASEDLAELLHGALLR_None_1_3_(N(A)(H))
SS_09252022_Exoo_test_RFrac_3-18480	TTIEMNILAE_None_1_2_(N(H(A))(N(H(A(A)))))	TTIEMNILAE_None_1_2_(N(H(A))(N(H(A(A)))))
SS_09252022_Exoo_test_RFrac_3-18059	TDLPPPLPPGPPSVFPDCPR_18.Car._1_3_(N(A)(H(A)))	TDLPPPLPPGPPSVFPDCPR_18.Car._1_3_(N(A)(H(A)))
SS_09252022_Exoo_test_RFrac_3-17980	SPWAILTNEVDEPGAG_None_7_2_(N(H(A)))	SPWAILTNEVDEPGAG_None_1_2_(N(H(A)))
SS_09252022_Exoo_test_RFrac_3-17937	TDLPPPLPPGPPSVFPDCPR_18.Car._1_3_(N(A)(H(A)))	TDLPPPLPPGPPSVFPDCPR_18.Car._1_3_(N(A)(H(A)))
SS_09252022_Exoo_test_RFrac_3-17863	TDLPPPLPPGPPSVFPDCPR_18.Car._1_3_(N(A)(H(A)))	TDLPPPLPPGPPSVFPDCPR_18.Car._1_3_(N(A)(H(A)))
SS_09252022_Exoo_test_RFrac_3-17746	SPASDGLEAIVTV_None_1_2_(N(H(A)))	SPASDGLEAIVTV_None_1_2_(N(H(A)))
SS_09252022_Exoo_test_RFrac_3-17525	SVFPPPPVPLLSR_None_1_2_(N(H(A)))	SVFPPPPVPLLSR_None_1_2_(N(H(A)))
SS_09252022_Exoo_test_RFrac_3-19424	SVFPPPPVPLLSR_None_1_2_(N(A)(H(A)))
SS_09252022_Exoo_test_RFrac_3-20413	TWLPLPGQGLDPGSQS_None_1_3_(N(A)(H(A)))
SS_09252022_Exoo_test_RFrac_3-19452	SVFPPPPVPLLSR_None_1_2_(N(H(A)))	SVFPPPPVPLLSR_None_1_2_(N(H(A)))
SS_09252022_Exoo_test_RFrac_3-19506	SVFPPPPVPLLSR_None_1_2_(N(A))	SVFPPPPVPLLSR_None_1_2_(N(A))
SS_09252022_Exoo_test_RFrac_3-20327	TWLPLPGQGLDPGSQS_None_1_2_(N(A)(H(A)))	TWLPLPGQGLDPGSQS_None_1_2_(N(A)(H(A)))
SS_09252022_Exoo_test_RFrac_3-20248	TVASEDLAELLHGALLR_None_1_3_(N(A)(H(A)))	TVASEDLAELLHGALLR_None_1_3_(N(A)(H(A)))
SS_09252022_Exoo_test_RFrac_3-20039	SVFPPPPVPLLSR_None_1_2_(N(A))	SVFPPPPVPLLSR_None_1_2_(N(A))
SS_09252022_Exoo_test_RFrac_3-20034	SVFPPPPVPLLSR_None_1_2_(N(A)(H))	SVFPPPPVPLLSR_None_1_2_(N(A)(H))
SS_09252022_Exoo_test_RFrac_3-20004	SVFPPPPVPLLSR_None_1_2_(N(A)(H(A)))	SVFPPPPVPLLSR_None_1_2_(N(A)(H(A)))
SS_09252022_Exoo_test_RFrac_3-20002	SVFPPPPVPLLSR_None_1_2_(N(A)(H(A)))	SVFPPPPVPLLSR_None_1_2_(N(A)(H(A)))
SS_09252022_Exoo_test_RFrac_3-19943	SVFPPPPVPLLSR_None_1_2_(N(H(A)))	SVFPPPPVPLLSR_None_1_2_(N(H(A)))
SS_09252022_Exoo_test_RFrac_3-19934	SVFPPPPVPLLSR_None_1_2_(N(A))	SVFPPPPVPLLSR_None_1_2_(N(A))
SS_09252022_Exoo_test_RFrac_3-19932	SVFPPPPVPLLSR_None_1_2_(N(A)(H))	SVFPPPPVPLLSR_None_1_2_(N(A)(H))
SS_09252022_Exoo_test_RFrac_3-19914	SVFPPPPVPLLSR_None_1_2_(N(H(A(A))))
SS_09252022_Exoo_test_RFrac_3-19891	TGLWDIPS_None_1_2_(N(A)(H(A)))	TGLWDIPS_None_1_2_(N(A)(H(A)))
SS_09252022_Exoo_test_RFrac_3-19846	SVFPPPPVPLLSR_None_1_2_(N(A))	SVFPPPPVPLLSR_None_1_2_(N(A))
SS_09252022_Exoo_test_RFrac_3-19845	SVFPPPPVPLLSR_None_1_2_(N(A)(H))	SVFPPPPVPLLSR_None_1_2_(N(A)(H))
SS_09252022_Exoo_test_RFrac_3-19815	SVFPPPPVPLLSR_None_1_2_(N(A)(H(A)))	SVFPPPPVPLLSR_None_1_2_(N(A)(H(A)))
SS_09252022_Exoo_test_RFrac_3-19813	SVFPPPPVPLLSR_None_1_2_(N(A)(H(A)))	SVFPPPPVPLLSR_None_1_2_(N(A)(H(A)))
SS_09252022_Exoo_test_RFrac_3-19732	SVFPPPPVPLLSR_None_1_2_(N(H(A)))	SVFPPPPVPLLSR_None_1_2_(N(H(A)))
SS_09252022_Exoo_test_RFrac_3-19730	SVFPPPPVPLLSR_None_1_2_(N(A)(H(A)))	SVFPPPPVPLLSR_None_1_2_(N(A)(H(A)))
SS_09252022_Exoo_test_RFrac_3-19725	SVFPPPPVPLLSR_None_1_2_(N(A)(H(A)))	SVFPPPPVPLLSR_None_1_2_(N(A)(H(A)))
SS_09252022_Exoo_test_RFrac_3-19626	SVFPPPPVPLLSR_None_1_2_(N(H(A(A))))	SVFPPPPVPLLSR_None_1_2_(N(H(A(A))))
SS_09252022_Exoo_test_RFrac_3-19620	SVFPPPPVPLLSR_None_1_2_(N(A)(H(A)))	SVFPPPPVPLLSR_None_1_2_(N(A)(H(A)))
SS_09252022_Exoo_test_RFrac_3-19595	SVFPPPPVPLLSR_None_1_2_(N(A))	SVFPPPPVPLLSR_None_1_2_(N(A))
SS_09252022_Exoo_test_RFrac_3-19545	SVFPPPPVPLLSR_None_1_2_(N(H(A)))	SVFPPPPVPLLSR_None_1_2_(N(H(A)))
SS_09252022_Exoo_test_RFrac_3-19516	SVFPPPPVPLLSR_None_1_2_(N(A)(H(A)))	SVFPPPPVPLLSR_None_1_2_(N(A)(H(A)))
SS_09252022_Exoo_test_RFrac_3-19496	SVFPPPPVPLLSR_None_1_2_(N(A))	SVFPPPPVPLLSR_None_1_2_(N(A))
SS_09252022_Exoo_test_RFrac_3-12355	TSVQAQPVLP_None_1_2_(N(H(A))(N(H(A))))	TSVQAQPVLP_None_1_2_(N(H(A))(N(H(A))))
SS_EXoO_05022022_mouse_brain_EThcD-15175	TTGDRFLP_None_1_2_(N(A)(H(A)))	TTGDRFLP_None_1_2_(N(A)(H(A)))
SS_EXoO_05022022_mouse_brain_EThcD-15211	TVPIAGVEATADIENHPSDK_20.Gua._1_3_(N(H(A)))	TVPIAGVEATADIENHPSDK_20.Gua._1_3_(N(H(A)))
SS_EXoO_05022022_mouse_brain_EThcD-5224	TEPASPGEGK_10.Gua._1_2_(N(A)(H(A)))	TEPASPGEGK_10.Gua._1_2_(N(A)(H(A)))
SS_EXoO_05022022_mouse_brain_EThcD-5172	TRPSVVER_None_1_2_(N(H(A(A))))	TRPSVVER_None_1_2_(N(H(A(A))))
SS_EXoO_05022022_mouse_brain_EThcD-5163	TRPSVVER_None_1_2_(N(H(A(A))))	TRPSVVER_None_1_2_(N(H(A(A))))
SS_EXoO_05022022_mouse_brain_EThcD-5131	TEPASPGEGK_10.Gua._1_2_(N(A)(H(A)))	TEPASPGEGK_10.Gua._1_2_(N(A)(H(A)))
SS_EXoO_05022022_mouse_brain_EThcD-5113	TSAPHPVVK_9.Gua._1_2_(N(H(A(A))))	TSAPHPVVK_9.Gua._1_2_(N(H(A(A))))
SS_EXoO_05022022_mouse_brain_EThcD-5110	SQAVITEDTQ_None_1_2_(N(H(N(H))))	SQAVITEDTQ_None_1_2_(N(H(N(H))))
SS_EXoO_05022022_mouse_brain_EThcD-5084	TSKWEGNR_3.Gua._1_2_(N(H(A)))	TSKWEGNR_3.Gua._1_2_(N(H(A)))
SS_EXoO_05022022_mouse_brain_EThcD-5078	TRPPGGCHSDEFQCR_7.Car.14.Car._1_3_(N(H(A)))	TRPPGGCHSDEFQCR_7.Car.14.Car._1_3_(N(H(A)))
SS_EXoO_05022022_mouse_brain_EThcD-5071	TEPASPGEGK_10.Gua._1_2_(N(A)(H))	TEPASPGEGK_10.Gua._1_2_(N(A)(H))
SS_EXoO_05022022_mouse_brain_EThcD-5070	TEGPMEATR_None_1_2_(N(H(A)))	TEGPMEATR_None_1_2_(N(H(A)))
SS_EXoO_05022022_mouse_brain_EThcD-5240	TRPSVVER_None_1_2_(N(H(A(A))))	TRPSVVER_None_1_2_(N(H(A(A))))
SS_EXoO_05022022_mouse_brain_EThcD-5057	TRPPGGCHSDEFQCR_7.Car.14.Car._1_3_(N(H(A)))	TRPPGGCHSDEFQCR_7.Car.14.Car._1_3_(N(H(A)))
SS_EXoO_05022022_mouse_brain_EThcD-5042	TEPASPGEGK_10.Gua._1_2_(N(A)(H(A)))	TEPASPGEGK_10.Gua._1_2_(N(A)(H(A)))
SS_EXoO_05022022_mouse_brain_EThcD-4989	TEGPMEATR_None_1_2_(N(H(A)))	TEGPMEATR_None_1_2_(N(H(A)))
SS_EXoO_05022022_mouse_brain_EThcD-4978	TADIENHPSDK_11.Gua._1_2_(N(A)(H(A)))	TADIENHPSDK_11.Gua._1_2_(N(A)(H(A)))
SS_EXoO_05022022_mouse_brain_EThcD-4972	TRPPGGCHSDEFQCR_7.Car.14.Car._1_3_(N(H(A)))	TRPPGGCHSDEFQCR_7.Car.14.Car._1_3_(N(H(A)))
SS_EXoO_05022022_mouse_brain_EThcD-4968	TEPASPGEGK_10.Gua._1_2_(N(H(A)))	TEPASPGEGK_10.Gua._1_2_(N(H(A)))
SS_EXoO_05022022_mouse_brain_EThcD-4966	TSGGQATVEK_10.Gua._1_2_(N(A)(H(A)))	TSGGQATVEK_10.Gua._1_2_(N(A)(H(A)))
SS_EXoO_05022022_mouse_brain_EThcD-4962	TEPASPGEGK_10.Gua._1_2_(N(A)(H))	TEPASPGEGK_10.Gua._1_2_(N(A)(H))
SS_EXoO_05022022_mouse_brain_EThcD-4961	TEPASPGEGK_10.Gua._5_2_(N(A)(H(A)))	TEPASPGEGK_10.Gua._1_2_(N(A)(H(A)))
SS_EXoO_05022022_mouse_brain_EThcD-4956	TEPASPGEGK_10.Gua._1_2_(N(A)(H(A)))	TEPASPGEGK_10.Gua._1_2_(N(A)(H(A)))
SS_EXoO_05022022_mouse_brain_EThcD-4955	TEPASPGEGK_10.Gua._1_2_(N(A)(H(A)))	TEPASPGEGK_10.Gua._1_2_(N(A)(H(A)))
SS_EXoO_05022022_mouse_brain_EThcD-5043	TEPASPGEGK_10.Gua._1_2_(N(A)(H(A)))	TEPASPGEGK_10.Gua._1_2_(N(A)(H(A)))
SS_EXoO_05022022_mouse_brain_EThcD-5243	TRPSVVER_None_1_2_(N(H(A(A))))	TRPSVVER_None_1_2_(N(H(A(A))))
SS_EXoO_05022022_mouse_brain_EThcD-5307	TNISPGSK_8.Gua._1_2_(N(A)(H(A)))	TNISPGSK_8.Gua._1_2_(N(A)(H(A)))
SS_EXoO_05022022_mouse_brain_EThcD-5349	TAQAHAPSP_None_1_2_(N(A)(H(A)))	TAQAHAPSP_None_1_2_(N(A)(H(A)))
SS_EXoO_05022022_mouse_brain_EThcD-5848	SEAPVMAAEPTGDK_14.Gua.6.Oxi._11_2_(N)	SEAPVMAAEPTGDK_14.Gua.6.Oxi._1_2_(N)
SS_EXoO_05022022_mouse_brain_EThcD-5804	TRPPGGCHSDEFQCR_7.Car.14.Car._1_3_(N(H(A)))	TRPPGGCHSDEFQCR_7.Car.14.Car._1_3_(N(H(A)))
SS_EXoO_05022022_mouse_brain_EThcD-5801	TRPPGGCHSDEFQCR_7.Car.14.Car._1_3_(N(H(A(A))))	TRPPGGCHSDEFQCR_7.Car.14.Car._1_3_(N(H(A(A))))
SS_EXoO_05022022_mouse_brain_EThcD-5799	SAKPGAAEAPSVK_3.Gua.13.Gua._1_2_(N(H(A)))	SAKPGAAEAPSVK_3.Gua.13.Gua._1_2_(N(H(A)))
SS_EXoO_05022022_mouse_brain_EThcD-5771	SAKPGAAEAPSVK_3.Gua.13.Gua._1_2_(N(H))	SAKPGAAEAPSVK_3.Gua.13.Gua._1_2_(N(H))
SS_EXoO_05022022_mouse_brain_EThcD-5767	SAKPGAAEAPSVK_3.Gua.13.Gua._1_2_(N(H))	SAKPGAAEAPSVK_3.Gua.13.Gua._1_2_(N(H))
SS_EXoO_05022022_mouse_brain_EThcD-5766	SAKPGAAEAPSVK_3.Gua.13.Gua._1_2_(N(H))	SAKPGAAEAPSVK_3.Gua.13.Gua._1_2_(N(H))
SS_EXoO_05022022_mouse_brain_EThcD-5747	TRPPGGCHSDEFQCR_7.Car.14.Car._1_2_(N(H(A(A))))
SS_EXoO_05022022_mouse_brain_EThcD-5730	SAKPGAAEAPSVK_3.Gua.13.Gua._1_2_(N(H))	SAKPGAAEAPSVK_3.Gua.13.Gua._1_2_(N(H))
SS_EXoO_05022022_mouse_brain_EThcD-5717	SAKPGAAEAPSVK_3.Gua.13.Gua._1_2_(N(H(A)))	SAKPGAAEAPSVK_3.Gua.13.Gua._1_2_(N(H(A)))
SS_EXoO_05022022_mouse_brain_EThcD-5716	TRPPGGCHSDEFQCR_7.Car.14.Car._1_3_(N(A)(H))	TRPPGGCHSDEFQCR_7.Car.14.Car._1_3_(N(A)(H))
SS_EXoO_05022022_mouse_brain_EThcD-5669	TRPPGGCHSDEFQCR_7.Car.14.Car._1_2_(N(H(A(A))))
SS_EXoO_05022022_mouse_brain_EThcD-5653	TPSAKPGAAEAP_5.Gua._1_2_(N(H(A))(N(H)))	TPSAKPGAAEAP_5.Gua._3_2_(N(H(A))(N(H)))
SS_EXoO_05022022_mouse_brain_EThcD-5652	TPSAKPGAAEAP_5.Gua._1_2_(N(H(A))(N(H)))	TPSAKPGAAEAP_5.Gua._3_2_(N(H(A))(N(H)))
SS_EXoO_05022022_mouse_brain_EThcD-5631	TRPPGGCHSDEFQCR_7.Car.14.Car._1_3_(N(A)(H))	TRPPGGCHSDEFQCR_7.Car.14.Car._1_3_(N(A)(H))
SS_EXoO_05022022_mouse_brain_EThcD-5629	STAFPEAEER_None_1_2_(N(H)(N(H)))	STAFPEAEER_None_2_2_(N(H)(N(H)))
SS_EXoO_05022022_mouse_brain_EThcD-5625	STAFPEAEER_None_2_2_(N(H)(N(H)))	STAFPEAEER_None_2_2_(N(H)(N(H)))
SS_EXoO_05022022_mouse_brain_EThcD-5562	TPSAKPGAAEAP_5.Gua._1_2_(N(H(A))(N(H)))	TPSAKPGAAEAP_5.Gua._3_2_(N(H(A))(N(H)))
SS_EXoO_05022022_mouse_brain_EThcD-5551	TPSSHQPIQPK_11.Gua._1_2_(N(A)(H(A)))	TPSSHQPIQPK_11.Gua._1_2_(N(A)(H(A)))
SS_EXoO_05022022_mouse_brain_EThcD-5547	TPSSHQPIQPK_11.Gua._1_2_(N(A))
SS_EXoO_05022022_mouse_brain_EThcD-5521	TRPPGGCHSDEFQCR_7.Car.14.Car._1_3_(N(A)(H(A)))	TRPPGGCHSDEFQCR_7.Car.14.Car._1_3_(N(A)(H(A)))
SS_EXoO_05022022_mouse_brain_EThcD-5388	TNISPGSK_8.Gua._1_2_(N(A)(H(A)))	TNISPGSK_8.Gua._1_2_(N(A)(H(A)))
SS_EXoO_05022022_mouse_brain_EThcD-5368	SQAVITEDTQ_None_1_2_(N(N(H)))	SQAVITEDTQ_None_1_2_(N(N(H)))
SS_EXoO_05022022_mouse_brain_EThcD-4929	TSGGQATVEK_10.Gua._1_2_(N(A)(H(A)))	TSGGQATVEK_10.Gua._1_2_(N(A)(H(A)))
SS_EXoO_05022022_mouse_brain_EThcD-4925	TSGGQATVEK_10.Gua._1_2_(N(A)(H(A)))	TSGGQATVEK_10.Gua._1_2_(N(A)(H(A)))
SS_EXoO_05022022_mouse_brain_EThcD-4894	SQPPPSEPK_9.Gua._1_2_(N(A)(H(A)))	SQPPPSEPK_9.Gua._6_2_(N(A)(H(A)))
SS_EXoO_05022022_mouse_brain_EThcD-4873	TSGGQATVEK_10.Gua._1_2_(N(H(A)))	TSGGQATVEK_10.Gua._1_2_(N(H(A)))
SS_EXoO_05022022_mouse_brain_EThcD-4082	TEPAVHDSR_None_1_2_(N(A)(H(A)))	TEPAVHDSR_None_1_2_(N(A)(H(A)))
SS_EXoO_05022022_mouse_brain_EThcD-4023	SSGPVQDSR_None_2_2_(N(A)(H(A)))	SSGPVQDSR_None_1_2_(N(A)(H(A)))
SS_EXoO_05022022_mouse_brain_EThcD-4019	TEPAVHDSR_None_1_2_(N(A)(H))	TEPAVHDSR_None_1_2_(N(A)(H))
SS_EXoO_05022022_mouse_brain_EThcD-3996	TEPAVHDSR_None_1_2_(N(A)(H(A)))	TEPAVHDSR_None_1_2_(N(A)(H(A)))
SS_EXoO_05022022_mouse_brain_EThcD-3969	TSGGQATVEK_10.Gua._1_2_(N(H(A)))	TSGGQATVEK_10.Gua._1_2_(N(H(A)))
SS_EXoO_05022022_mouse_brain_EThcD-3958	TSGGQATVEK_10.Gua._1_2_(N(A)(H))	TSGGQATVEK_10.Gua._1_2_(N(A)(H))
SS_EXoO_05022022_mouse_brain_EThcD-3931	TEPASPGEGK_10.Gua._1_2_(N(H)(N(H)))	TEPASPGEGK_10.Gua._1_2_(N(H)(N(H)))
SS_EXoO_05022022_mouse_brain_EThcD-3930	TEPASPGEGK_10.Gua._1_2_(N(H)(N(H)))	TEPASPGEGK_10.Gua._1_2_(N(H)(N(H)))
SS_EXoO_05022022_mouse_brain_EThcD-3922	TEPASPGEGK_10.Gua._1_2_(N(H)(N(H(A))))	TEPASPGEGK_10.Gua._1_2_(N(H)(N(H(A))))
SS_EXoO_05022022_mouse_brain_EThcD-3915	TSGGQATVEK_10.Gua._1_2_(N(H(A)))	TSGGQATVEK_10.Gua._1_2_(N(H(A)))
SS_EXoO_05022022_mouse_brain_EThcD-3892	TEPASPGEGK_10.Gua._1_2_(N(A)(H))	TEPASPGEGK_10.Gua._1_2_(N(A)(H))
SS_EXoO_05022022_mouse_brain_EThcD-3861	TANHMRPSAA_None_1_2_(N(H(A)))	TANHMRPSAA_None_1_2_(N(H(A)))
SS_EXoO_05022022_mouse_brain_EThcD-3853	TEPASPGEGK_10.Gua._1_2_(N(H)(N(H)))	TEPASPGEGK_10.Gua._1_2_(N(H)(N(H)))
SS_EXoO_05022022_mouse_brain_EThcD-3834	TEPASPGEGK_10.Gua._1_2_(N(H)(N(H(A))))	TEPASPGEGK_10.Gua._1_2_(N(H)(N(H(A))))
SS_EXoO_05022022_mouse_brain_EThcD-3830	TSGGQATVEK_10.Gua._1_2_(N(H(A)))	TSGGQATVEK_10.Gua._1_2_(N(H(A)))
SS_EXoO_05022022_mouse_brain_EThcD-3829	TSGGQATVEK_10.Gua._1_2_(N(H(A)))	TSGGQATVEK_10.Gua._1_2_(N(H(A)))
SS_EXoO_05022022_mouse_brain_EThcD-3819	TEGPMEATR_5.Oxi._1_2_(N(A)(H))	TEGPMEATR_5.Oxi._1_2_(N(A)(H))
SS_EXoO_05022022_mouse_brain_EThcD-3811	TTEPAVHDSR_None_1_2_(N(A)(H(A)))	TTEPAVHDSR_None_1_2_(N(A)(H(A)))
SS_EXoO_05022022_mouse_brain_EThcD-3806	TEGPMEATR_5.Oxi._1_2_(N(A)(H(A)))
SS_EXoO_05022022_mouse_brain_EThcD-3802	TEPASPGEGK_10.Gua._1_2_(N(H(A)))	TEPASPGEGK_10.Gua._1_2_(N(H(A)))
SS_EXoO_05022022_mouse_brain_EThcD-3799	TEGPMEATR_5.Oxi._1_2_(N(A)(H(A)))	TEGPMEATR_5.Oxi._8_2_(N(A)(H(A)))
SS_EXoO_05022022_mouse_brain_EThcD-3798	TEPASPGEGK_10.Gua._1_2_(N(A)(H))	TEPASPGEGK_10.Gua._1_2_(N(A)(H))
SS_EXoO_05022022_mouse_brain_EThcD-3737	TSGGQATVEK_10.Gua._1_2_(N(H(A)))	TSGGQATVEK_10.Gua._1_2_(N(H(A)))
SS_EXoO_05022022_mouse_brain_EThcD-4091	TEPASPGEGK_10.Gua._1_2_(N(H(A)))	TEPASPGEGK_10.Gua._1_2_(N(H(A)))
SS_EXoO_05022022_mouse_brain_EThcD-5863	TRPPGGCHSDEFQCR_7.Car.14.Car._1_2_(N(H(A(A))))
SS_EXoO_05022022_mouse_brain_EThcD-4170	TISQEAR_None_1_2_(N(A)(H(A)))	TISQEAR_None_1_2_(N(A)(H(A)))
SS_EXoO_05022022_mouse_brain_EThcD-4183	TISQEAR_None_1_2_(N(A)(H(A)))	TISQEAR_None_1_2_(N(A)(H(A)))
SS_EXoO_05022022_mouse_brain_EThcD-4866	TSGGQATVEK_10.Gua._1_2_(N(A)(H))	TSGGQATVEK_10.Gua._1_2_(N(A)(H))
SS_EXoO_05022022_mouse_brain_EThcD-4859	TRPPGGCHSDEFQCR_7.Car.14.Car._1_3_(N(H(A)))	TRPPGGCHSDEFQCR_7.Car.14.Car._1_3_(N(H(A)))
SS_EXoO_05022022_mouse_brain_EThcD-4836	TSGGQATVEK_10.Gua._1_2_(N(A)(H(A)))	TSGGQATVEK_10.Gua._1_2_(N(A)(H(A)))
SS_EXoO_05022022_mouse_brain_EThcD-4807	TSGGQATVEK_10.Gua._1_2_(N(H(A(A))))	TSGGQATVEK_10.Gua._1_2_(N(H(A(A))))
SS_EXoO_05022022_mouse_brain_EThcD-4781	TTHLPSAA_None_1_2_(N(N(H))(H(A(A))))	TTHLPSAA_None_2_2_(N(N(H))(H(A(A))))
SS_EXoO_05022022_mouse_brain_EThcD-4772	TSGGQATVEK_10.Gua._1_2_(N(H(A)))	TSGGQATVEK_10.Gua._1_2_(N(H(A)))
SS_EXoO_05022022_mouse_brain_EThcD-4764	TSGGQATVEK_10.Gua._1_2_(N(A)(H))	TSGGQATVEK_10.Gua._1_2_(N(A)(H))
SS_EXoO_05022022_mouse_brain_EThcD-4751	TSGGQATVEK_10.Gua._1_2_(N(A)(H(A)))	TSGGQATVEK_10.Gua._1_2_(N(A)(H(A)))
SS_EXoO_05022022_mouse_brain_EThcD-4750	TSGGQATVEK_10.Gua._1_2_(N(A)(H(A)))	TSGGQATVEK_10.Gua._1_2_(N(A)(H(A)))
SS_EXoO_05022022_mouse_brain_EThcD-4722	SEEAVVESH_None_1_2_(N(H(A)))	SEEAVVESH_None_1_2_(N(H(A)))
SS_EXoO_05022022_mouse_brain_EThcD-4691	TTHLPSAA_None_1_2_(N(N(H))(H(A(A))))	TTHLPSAA_None_1_2_(N(N(H))(H(A(A))))
SS_EXoO_05022022_mouse_brain_EThcD-4670	TEGPMEATR_None_1_2_(N(A)(H))	TEGPMEATR_None_1_2_(N(A)(H))
SS_EXoO_05022022_mouse_brain_EThcD-4630	TESDIDHM_8.Oxi._1_2_(N(A)(H(A)))	TESDIDHM_8.Oxi._1_2_(N(A)(H(A)))
SS_EXoO_05022022_mouse_brain_EThcD-4626	TPSAKPGAAEAP_5.Gua._1_2_(N(H)(N(H)))	TPSAKPGAAEAP_5.Gua._3_2_(N(H)(N(H)))
SS_EXoO_05022022_mouse_brain_EThcD-4625	TANHMRPSAA_None_1_2_(N(H(A)))	TANHMRPSAA_None_1_2_(N(H(A)))
SS_EXoO_05022022_mouse_brain_EThcD-4595	TANHMRPSAA_None_1_2_(N(A)(H(A)))	TANHMRPSAA_None_1_2_(N(A)(H(A)))
SS_EXoO_05022022_mouse_brain_EThcD-4594	TANHMRPSAA_None_1_2_(N(A)(H(A)))	TANHMRPSAA_None_1_2_(N(A)(H(A)))
SS_EXoO_05022022_mouse_brain_EThcD-4526	TANHMRPSAA_None_1_2_(N(H(A(A))))	TANHMRPSAA_None_1_2_(N(H(A(A))))
SS_EXoO_05022022_mouse_brain_EThcD-4515	TANHMRPSAA_None_1_2_(N(A)(H(A)))	TANHMRPSAA_None_8_2_(N(A)(H(A)))
SS_EXoO_05022022_mouse_brain_EThcD-4486	TANHMRPSAA_None_1_2_(N(A)(H))	TANHMRPSAA_None_1_2_(N(A)(H))
SS_EXoO_05022022_mouse_brain_EThcD-4270	TTAPPPPGPA_None_1_2_(N(N(H(H))))	TTAPPPPGPA_None_1_2_(N(N(H(H))))
SS_EXoO_05022022_mouse_brain_EThcD-4268	TISQEAR_None_1_2_(N(A)(H(A)))	TISQEAR_None_1_2_(N(A)(H(A)))
SS_EXoO_05022022_mouse_brain_EThcD-4201	TSAMTQWK_8.Gua._1_2_(N(H(A)))	TSAMTQWK_8.Gua._1_2_(N(H(A)))
SS_EXoO_05022022_mouse_brain_EThcD-4182	TADIENHPSDK_11.Gua._1_2_(N(H))	TADIENHPSDK_11.Gua._1_2_(N(H))
SS_EXoO_05022022_mouse_brain_EThcD-5871	SEAPVMAAEPTGDK_14.Gua.6.Oxi._11_2_(N)	SEAPVMAAEPTGDK_14.Gua.6.Oxi._1_2_(N)
SS_EXoO_05022022_mouse_brain_EThcD-5881	TRPPGGCHSDEFQCR_7.Car.14.Car._1_3_(N(H(A)))	TRPPGGCHSDEFQCR_7.Car.14.Car._1_3_(N(H(A)))
SS_EXoO_05022022_mouse_brain_EThcD-5971	SEAPVMAAEPTGDK_14.Gua.6.Oxi._1_2_(N)	SEAPVMAAEPTGDK_14.Gua.6.Oxi._1_2_(N)
SS_EXoO_05022022_mouse_brain_EThcD-9121	TESSEEEGVALEEEER_None_1_2_(N)	TESSEEEGVALEEEER_None_1_2_(N)
SS_EXoO_05022022_mouse_brain_EThcD-9040	TTGPLPSAPR_None_1_2_(N(A)(H(A)))	TTGPLPSAPR_None_1_2_(N(A)(H(A)))
SS_EXoO_05022022_mouse_brain_EThcD-9028	TESSEEEGVALEEEER_None_4_2_(N(H))	TESSEEEGVALEEEER_None_1_2_(N(H))
SS_EXoO_05022022_mouse_brain_EThcD-9027	TESSEEEGVALEEEER_None_1_2_(N(H))	TESSEEEGVALEEEER_None_1_2_(N(H))
SS_EXoO_05022022_mouse_brain_EThcD-8924	TESSEEEGVALEEEER_None_1_2_(N(H))	TESSEEEGVALEEEER_None_1_2_(N(H))
SS_EXoO_05022022_mouse_brain_EThcD-8909	TESSEEEGVALEEEER_None_1_2_(N(H))	TESSEEEGVALEEEER_None_1_2_(N(H))
SS_EXoO_05022022_mouse_brain_EThcD-8885	TSLPSQEHVDPQA_None_1_2_(N(A)(H(A)))	TSLPSQEHVDPQA_None_1_2_(N(A)(H(A)))
SS_EXoO_05022022_mouse_brain_EThcD-8884	TDSASHGGVAVAP_None_1_2_(N(A)(H(A)))	TDSASHGGVAVAP_None_1_2_(N(A)(H(A)))
SS_EXoO_05022022_mouse_brain_EThcD-8858	TESDIDHM_None_1_2_(N(A)(H(A)))	TESDIDHM_None_1_2_(N(A)(H(A)))
SS_EXoO_05022022_mouse_brain_EThcD-8785	SRGPDAGCLTEEVEEPAP_8.Car._10_3_(N(A))
SS_EXoO_05022022_mouse_brain_EThcD-8760	TDSASHGGVAVAP_None_1_2_(N(A)(H(A)))	TDSASHGGVAVAP_None_1_2_(N(A)(H(A)))
SS_EXoO_05022022_mouse_brain_EThcD-8686	TDSASHGGVAVAP_None_1_2_(N(H(A(A))))	TDSASHGGVAVAP_None_1_2_(N(H(A(A))))
SS_EXoO_05022022_mouse_brain_EThcD-8681	TDSASHGGVAVAP_None_1_2_(N(A)(H(A)))	TDSASHGGVAVAP_None_1_2_(N(A)(H(A)))
SS_EXoO_05022022_mouse_brain_EThcD-8608	TDSASHGGVAVAP_None_1_2_(N(A)(H(A)))	TDSASHGGVAVAP_None_1_2_(N(A)(H(A)))
SS_EXoO_05022022_mouse_brain_EThcD-8574	TCAPNQFQCSITK_2.Car.9.Car.13.Gua._1_2_(N(H))	TCAPNQFQCSITK_2.Car.9.Car.13.Gua._1_2_(N(H))
SS_EXoO_05022022_mouse_brain_EThcD-8491	TQDTLPPPAAR_None_1_2_(N(A)(H(A)))	TQDTLPPPAAR_None_1_2_(N(A)(H(A)))
SS_EXoO_05022022_mouse_brain_EThcD-8439	TTVAPIIH_None_1_2_(N(N(H))(H(A(A))))
SS_EXoO_05022022_mouse_brain_EThcD-8435	STLRPFQ_None_1_2_(N(H(A))(N(H(A))))	STLRPFQ_None_1_2_(N(H(A))(N(H(A))))
SS_EXoO_05022022_mouse_brain_EThcD-8407	TTHFPPAGNIVNSEQK_16.Gua._1_3_(N(H)(N(H)))	TTHFPPAGNIVNSEQK_16.Gua._1_3_(N(H)(N(H)))
SS_EXoO_05022022_mouse_brain_EThcD-8383	TQDTLPPPAAR_None_1_2_(N(A)(H(A)))	TQDTLPPPAAR_None_1_2_(N(A)(H(A)))
SS_EXoO_05022022_mouse_brain_EThcD-8299	TQDTLPPPAAR_None_1_2_(N(A)(H(A)))	TQDTLPPPAAR_None_1_2_(N(A)(H(A)))
SS_EXoO_05022022_mouse_brain_EThcD-8214	TTYVDISH_None_1_2_(N(H(A))(N(H(A))))	TTYVDISH_None_1_2_(N(H(A))(N(H(A))))
SS_EXoO_05022022_mouse_brain_EThcD-8119	TTYVDISH_None_1_2_(N(N(H))(H(A(A))))	TTYVDISH_None_1_2_(N(N(H))(H(A(A))))
SS_EXoO_05022022_mouse_brain_EThcD-9124	TESSEEEGVALEEEER_None_1_2_(N)	TESSEEEGVALEEEER_None_1_2_(N)
SS_EXoO_05022022_mouse_brain_EThcD-7930	TTHFPPAGNIVNSEQK_16.Gua._1_3_(N(H)(N(H)))	TTHFPPAGNIVNSEQK_16.Gua._1_3_(N(H)(N(H)))
SS_EXoO_05022022_mouse_brain_EThcD-9126	TTGPLPSAPR_None_1_2_(N(A)(H(A)))	TTGPLPSAPR_None_1_2_(N(A)(H(A)))
SS_EXoO_05022022_mouse_brain_EThcD-9215	TESSEEEGVALEEEER_None_1_2_(N)	TESSEEEGVALEEEER_None_1_2_(N)
SS_EXoO_05022022_mouse_brain_EThcD-9952	TEPTDAAVVPR_None_1_2_(N(A)(H(A)))	TEPTDAAVVPR_None_1_2_(N(A)(H(A)))
SS_EXoO_05022022_mouse_brain_EThcD-9912	TEPTDAAVVPR_None_1_2_(N(H(A)))	TEPTDAAVVPR_None_1_2_(N(H(A)))
SS_EXoO_05022022_mouse_brain_EThcD-9905	TPPAGQTLAAPSLPR_None_1_2_(N)	TPPAGQTLAAPSLPR_None_7_2_(N)
SS_EXoO_05022022_mouse_brain_EThcD-9864	TEPTDAAVVPR_None_1_2_(N(A)(H(A)))	TEPTDAAVVPR_None_1_2_(N(A)(H(A)))
SS_EXoO_05022022_mouse_brain_EThcD-9790	TETPDTGLYYHR_None_1_2_(N(H(A(A))))	TETPDTGLYYHR_None_1_2_(N(H(A(A))))
SS_EXoO_05022022_mouse_brain_EThcD-9773	TETPDTGLYYHR_None_1_2_(N(A)(H(A)))	TETPDTGLYYHR_None_1_2_(N(A)(H(A)))
SS_EXoO_05022022_mouse_brain_EThcD-9722	TETPDTGLYYHR_None_1_3_(N(A)(H(A)))	TETPDTGLYYHR_None_1_3_(N(A)(H(A)))
SS_EXoO_05022022_mouse_brain_EThcD-9714	SPVPPLRPEGGEEET_None_1_2_(N(H))	SPVPPLRPEGGEEET_None_1_2_(N(H))
SS_EXoO_05022022_mouse_brain_EThcD-9704	TDRPILDCCACGTAK_8.Car.9.Car.11.Car.15.Gua._1_3_(N(A)(H(A)))	TDRPILDCCACGTAK_8.Car.9.Car.11.Car.15.Gua._1_3_(N(A)(H(A)))
SS_EXoO_05022022_mouse_brain_EThcD-9690	TETPDTGLYYHR_None_1_2_(N(A)(H(A)))	TETPDTGLYYHR_None_1_2_(N(A)(H(A)))
SS_EXoO_05022022_mouse_brain_EThcD-9686	TTYVDISH_None_1_2_(N(A)(H(A)))	TTYVDISH_None_1_2_(N(A)(H(A)))
SS_EXoO_05022022_mouse_brain_EThcD-9645	TCTSIQEQGLK_2.Car.11.Gua._4_2_(N(A)(H(A)))
SS_EXoO_05022022_mouse_brain_EThcD-9644	SPVPPLRPEGGEEET_None_1_2_(N(H(A)))	SPVPPLRPEGGEEET_None_1_2_(N(H(A)))
SS_EXoO_05022022_mouse_brain_EThcD-9640	TLLPPREGSP_None_1_2_(N(H(A)))	TLLPPREGSP_None_1_2_(N(H(A)))
SS_EXoO_05022022_mouse_brain_EThcD-9622	TCTSIQEQGLK_2.Car.11.Gua._4_2_(N(A)(H(A)))
SS_EXoO_05022022_mouse_brain_EThcD-9621	TDRPILDCCACGTAK_8.Car.9.Car.11.Car.15.Gua._1_3_(N(A)(H(A)))	TDRPILDCCACGTAK_8.Car.9.Car.11.Car.15.Gua._1_3_(N(A)(H(A)))
SS_EXoO_05022022_mouse_brain_EThcD-9551	SPELSLHNFFREVLR_None_1_3_(N(H(A)))	SPELSLHNFFREVLR_None_1_3_(N(H(A)))
SS_EXoO_05022022_mouse_brain_EThcD-9541	TLLPPREGSP_None_1_2_(N(H(A)))	TLLPPREGSP_None_1_2_(N(H(A)))
SS_EXoO_05022022_mouse_brain_EThcD-9529	TLLPPREGSP_None_1_2_(N(H(A)))	TLLPPREGSP_None_1_2_(N(H(A)))
SS_EXoO_05022022_mouse_brain_EThcD-9471	TPGVVINRPNGTDVYK_16.Gua._12_3_(N(N(H(H(F)))))	TPGVVINRPNGTDVYK_16.Gua._12_3_(N(N(H(H(F)))))
SS_EXoO_05022022_mouse_brain_EThcD-9453	TLLPPREGSP_None_1_2_(N(H(A)))	TLLPPREGSP_None_1_2_(N(H(A)))
SS_EXoO_05022022_mouse_brain_EThcD-9431	TCSTVEFR_2.Car._1_2_(N(A)(H(A)))
SS_EXoO_05022022_mouse_brain_EThcD-9222	TESSEEEGVALEEEER_None_1_2_(N)	TESSEEEGVALEEEER_None_1_2_(N)
SS_EXoO_05022022_mouse_brain_EThcD-9129	TESSEEEGVALEEEER_None_1_2_(N(H))	TESSEEEGVALEEEER_None_1_2_(N(H))
SS_EXoO_05022022_mouse_brain_EThcD-3736	TSGGQATVEK_10.Gua._1_2_(N(H(A)))	TSGGQATVEK_10.Gua._1_2_(N(H(A)))
SS_EXoO_05022022_mouse_brain_EThcD-7800	TEVTLEH_None_1_2_(N(A)(H(A)))	TEVTLEH_None_1_2_(N(A)(H(A)))
SS_EXoO_05022022_mouse_brain_EThcD-7740	TISPGAAEVPGQPR_None_1_2_(N(H))	TISPGAAEVPGQPR_None_1_2_(N(H))
SS_EXoO_05022022_mouse_brain_EThcD-6956	TDSASHGGVAVAP_None_1_2_(N(H(A)))	TDSASHGGVAVAP_None_1_2_(N(H(A)))
SS_EXoO_05022022_mouse_brain_EThcD-6829	SHVPPPSAAAA_None_1_2_(N(H(A(A))))	SHVPPPSAAAA_None_1_2_(N(H(A(A))))
SS_EXoO_05022022_mouse_brain_EThcD-6808	TPDTGPTGIK_10.Gua._1_2_(N(H(A)))	TPDTGPTGIK_10.Gua._1_2_(N(H(A)))
SS_EXoO_05022022_mouse_brain_EThcD-6805	SAKPGAAEAPSVK_3.Gua.13.Gua._1_2_(N(A)(H(A)))	SAKPGAAEAPSVK_3.Gua.13.Gua._1_2_(N(A)(H(A)))
SS_EXoO_05022022_mouse_brain_EThcD-6738	SLAEMDYKGAFSK_8.Gua.13.Gua._1_3_(N(H(N))(N(F)(H)))	SLAEMDYKGAFSK_8.Gua.13.Gua._1_3_(N(H(N))(N(F)(H)))
SS_EXoO_05022022_mouse_brain_EThcD-6644	TCQSNQFSCGGR_2.Car.9.Car._4_2_(N(H(A(A))))
SS_EXoO_05022022_mouse_brain_EThcD-6600	TTVAPIIH_None_1_2_(N(H(A))(N(H)))	TTVAPIIH_None_1_2_(N(H(A))(N(H)))
SS_EXoO_05022022_mouse_brain_EThcD-6555	TCQSNQFSCGGR_2.Car.9.Car._4_2_(N(A)(H(A)))
SS_EXoO_05022022_mouse_brain_EThcD-6389	TPVMVSR_None_1_2_(N(A)(H(A)))
SS_EXoO_05022022_mouse_brain_EThcD-6339	TSYVDPNQR_None_1_2_(N(A)(H(A)))	TSYVDPNQR_None_1_2_(N(A)(H(A)))
SS_EXoO_05022022_mouse_brain_EThcD-6303	TEGPMEATR_None_1_2_(N(A)(H(A)))	TEGPMEATR_None_1_2_(N(A)(H(A)))
SS_EXoO_05022022_mouse_brain_EThcD-6245	TSYVDPNQR_None_1_2_(N(A)(H(A)))	TSYVDPNQR_None_1_2_(N(A)(H(A)))
SS_EXoO_05022022_mouse_brain_EThcD-6219	SQPTQISK_8.Gua._4_2_(N(A)(H(A)))	SQPTQISK_8.Gua._1_2_(N(A)(H(A)))
SS_EXoO_05022022_mouse_brain_EThcD-6160	TRPPGGCHSDEFQCR_7.Car.14.Car._1_3_(N(A)(H(A)))	TRPPGGCHSDEFQCR_7.Car.14.Car._1_3_(N(A)(H(A)))
SS_EXoO_05022022_mouse_brain_EThcD-6151	TAIDSLHR_None_1_2_(N(H(A(A))))	TAIDSLHR_None_1_2_(N(H(A(A))))
SS_EXoO_05022022_mouse_brain_EThcD-6143	TAIDSLHR_None_1_2_(N(A)(H(A)))	TAIDSLHR_None_1_2_(N(A)(H(A)))
SS_EXoO_05022022_mouse_brain_EThcD-6134	TRPPGGCHSDEFQCR_7.Car.14.Car._1_3_(N(H(A(A))))	TRPPGGCHSDEFQCR_7.Car.14.Car._1_3_(N(H(A(A))))
SS_EXoO_05022022_mouse_brain_EThcD-6080	TEGPMEATR_None_1_2_(N(A)(H(A)))	TEGPMEATR_None_1_2_(N(A)(H(A)))
SS_EXoO_05022022_mouse_brain_EThcD-6074	TEGPMEATR_None_1_2_(N(A)(H(A)))	TEGPMEATR_None_1_2_(N(A)(H(A)))
SS_EXoO_05022022_mouse_brain_EThcD-6063	TTHLPSAA_None_1_2_(N(N)(H(N)(A(A))))	TTHLPSAA_None_1_2_(N(N)(H(N)(A(A))))
SS_EXoO_05022022_mouse_brain_EThcD-6058	TRPPGGCHSDEFQCR_7.Car.14.Car._1_3_(N(H(A)))	TRPPGGCHSDEFQCR_7.Car.14.Car._9_3_(N(H(A)))
SS_EXoO_05022022_mouse_brain_EThcD-6052	TRPPGGCHSDEFQCR_7.Car.14.Car._1_3_(N(A)(H(A)))	TRPPGGCHSDEFQCR_7.Car.14.Car._1_3_(N(A)(H(A)))
SS_EXoO_05022022_mouse_brain_EThcD-5975	TRPPGGCHSDEFQCR_7.Car.14.Car._1_3_(N(H(A(A))))	TRPPGGCHSDEFQCR_7.Car.14.Car._1_3_(N(H(A(A))))
SS_EXoO_05022022_mouse_brain_EThcD-7058	TDSASHGGVAVAP_None_1_2_(N(H(A)))	TDSASHGGVAVAP_None_1_2_(N(H(A)))
SS_EXoO_05022022_mouse_brain_EThcD-7795	SSQGEQYMNTR_None_1_2_(N(A))	SSQGEQYMNTR_None_1_2_(N(A))
SS_EXoO_05022022_mouse_brain_EThcD-7063	TDSASHGGVAVAP_None_1_2_(N(H(A)))	TDSASHGGVAVAP_None_1_2_(N(H(A)))
SS_EXoO_05022022_mouse_brain_EThcD-7223	TEEPQHESAEEELR_None_1_3_(N(A)(H(A)))	TEEPQHESAEEELR_None_1_3_(N(A)(H(A)))
SS_EXoO_05022022_mouse_brain_EThcD-7721	TTHFPPAGNIVNSEQK_16.Gua._1_2_(N(H)(N(H)))	TTHFPPAGNIVNSEQK_16.Gua._1_2_(N(H)(N(H)))
SS_EXoO_05022022_mouse_brain_EThcD-7688	TEVTLEH_None_1_2_(N(A)(H(A)))	TEVTLEH_None_1_2_(N(A)(H(A)))
SS_EXoO_05022022_mouse_brain_EThcD-7653	TTHFPPAGNIVNSEQK_16.Gua._1_3_(N(H)(N(H)))	TTHFPPAGNIVNSEQK_16.Gua._2_3_(N(H)(N(H)))
SS_EXoO_05022022_mouse_brain_EThcD-7637	TQDTLPPPAAR_None_1_2_(N(N(H))(H(A(A))))
SS_EXoO_05022022_mouse_brain_EThcD-7633	TPVPETDAVR_None_1_2_(N(A)(H))	TPVPETDAVR_None_1_2_(N(A)(H))
SS_EXoO_05022022_mouse_brain_EThcD-7608	TPVPETDAVR_None_1_2_(N(A)(H(A)))	TPVPETDAVR_None_1_2_(N(A)(H(A)))
SS_EXoO_05022022_mouse_brain_EThcD-7607	TPVPETDAVR_None_1_2_(N(A)(H(A)))	TPVPETDAVR_None_1_2_(N(A)(H(A)))
SS_EXoO_05022022_mouse_brain_EThcD-7570	TNLPPHNVEGT_None_1_2_(N(A)(H(A)))	TNLPPHNVEGT_None_1_2_(N(A)(H(A)))
SS_EXoO_05022022_mouse_brain_EThcD-7546	TQDTLPPPAAR_None_1_2_(N(N(H))(H(A(A))))
SS_EXoO_05022022_mouse_brain_EThcD-7480	SEAPVMAAEPTGDK_14.Gua._1_2_(N)	SEAPVMAAEPTGDK_14.Gua._1_2_(N)
SS_EXoO_05022022_mouse_brain_EThcD-7471	SEAPVMAAEPTGDK_14.Gua._1_2_(N)	SEAPVMAAEPTGDK_14.Gua._1_2_(N)
SS_EXoO_05022022_mouse_brain_EThcD-7345	TEEPQHESAEEELR_None_1_2_(N(A)(H(A)))
SS_EXoO_05022022_mouse_brain_EThcD-7338	TIAAPVEASHR_None_1_2_(N(A)(H(A)))	TIAAPVEASHR_None_1_2_(N(A)(H(A)))
SS_EXoO_05022022_mouse_brain_EThcD-7335	TEEPQHESAEEELR_None_1_3_(N(A)(H(A)))
SS_EXoO_05022022_mouse_brain_EThcD-7320	TDASAGPAIK_10.Gua._1_2_(N(A)(H(A)))	TDASAGPAIK_10.Gua._1_2_(N(A)(H(A)))
SS_EXoO_05022022_mouse_brain_EThcD-7308	TEEPQHESAEEELR_None_1_3_(N(A)(H(A)))	TEEPQHESAEEELR_None_1_3_(N(A)(H(A)))
SS_EXoO_05022022_mouse_brain_EThcD-7282	TEEPQHESAEEELR_None_1_3_(N(A)(H(A)))	TEEPQHESAEEELR_None_1_3_(N(A)(H(A)))
SS_EXoO_05022022_mouse_brain_EThcD-7261	TEEPQHESAEEELR_None_1_3_(N(A)(H(A)))	TEEPQHESAEEELR_None_1_3_(N(A)(H(A)))
SS_EXoO_05022022_mouse_brain_EThcD-7257	TEEPQHESAEEELR_None_1_3_(N(A)(H(A)))
SS_EXoO_05022022_mouse_brain_EThcD-7251	STAPLTPR_None_1_2_(N(A)(H(A)))	STAPLTPR_None_1_2_(N(A)(H(A)))
SS_EXoO_05022022_mouse_brain_EThcD-7244	TEEPQHESAEEELR_None_1_2_(N(A)(H(A)))
SS_EXoO_05022022_mouse_brain_EThcD-7239	TIAAPVEASHR_None_9_2_(N(H(A(A))))
SS_EXoO_05022022_mouse_brain_EThcD-7235	TEEPQHESAEEELR_None_1_3_(N(A)(H(A)))	TEEPQHESAEEELR_None_1_3_(N(A)(H(A)))
SS_EXoO_05022022_mouse_brain_EThcD-7213	TDSASHGGVAVAP_None_1_2_(N(H(A)))	TDSASHGGVAVAP_None_1_2_(N(H(A)))
SS_EXoO_05022022_mouse_brain_EThcD-3661	TSGGQATVEK_10.Gua._1_2_(N(H(A)))	TSGGQATVEK_10.Gua._1_2_(N(H(A)))
SS_EXoO_05022022_mouse_brain_EThcD-3650	TSGGQATVEK_10.Gua._1_2_(N(A)(H))	TSGGQATVEK_10.Gua._1_2_(N(A)(H))
SS_EXoO_05022022_mouse_brain_EThcD-3484	TSSEGHPEPK_10.Gua._1_2_(N(A))	TSSEGHPEPK_10.Gua._1_2_(N(A))
SS_EXoO_05022022_mouse_brain_EThcD-23240	SVFPPPPVPLLSR_None_12_2_(N)	SVFPPPPVPLLSR_None_1_2_(N)
SS_EXoO_05022022_mouse_brain_EThcD-23171	SVFPPPPVPLLSR_None_1_2_(N(H(A)))
SS_EXoO_05022022_mouse_brain_EThcD-23166	SVFPPPPVPLLSR_None_1_2_(N(H(A)))
SS_EXoO_05022022_mouse_brain_EThcD-23125	TDLPPPLPPGPPSVFPDCPR_18.Car._1_2_(N(H(A(A))))
SS_EXoO_05022022_mouse_brain_EThcD-23066	SVFPPPPVPLLSR_None_1_2_(N(H))
SS_EXoO_05022022_mouse_brain_EThcD-23039	SVFPPPPVPLLSR_None_1_2_(N(H(A)))
SS_EXoO_05022022_mouse_brain_EThcD-22922	SVFPPPPVPLLSR_None_1_2_(N(H(A)))
SS_EXoO_05022022_mouse_brain_EThcD-22890	TDLPPPLPPGPPSVFPDCPR_18.Car._1_2_(N(H(A(A))))
SS_EXoO_05022022_mouse_brain_EThcD-22710	SVFPPPPVPLLSR_None_1_2_(N(H(A)))	SVFPPPPVPLLSR_None_1_2_(N(H(A)))
SS_EXoO_05022022_mouse_brain_EThcD-20859	TANAALPADPPASVVVGPVVVPR_None_1_2_(N(H(A)))	TANAALPADPPASVVVGPVVVPR_None_1_2_(N(H(A)))
SS_EXoO_05022022_mouse_brain_EThcD-20847	TANAALPADPPASVVVGPVVVPR_None_1_2_(N(H))	TANAALPADPPASVVVGPVVVPR_None_1_2_(N(H))
SS_EXoO_05022022_mouse_brain_EThcD-20841	TANAALPADPPASVVVGPVVVPR_None_1_3_(N(H))	TANAALPADPPASVVVGPVVVPR_None_1_3_(N(H))
SS_EXoO_05022022_mouse_brain_EThcD-20790	TANAALPADPPASVVVGPVVVPR_None_1_3_(N)	TANAALPADPPASVVVGPVVVPR_None_1_3_(N)
SS_EXoO_05022022_mouse_brain_EThcD-20737	TANAALPADPPASVVVGPVVVPR_None_1_2_(N(H))	TANAALPADPPASVVVGPVVVPR_None_1_2_(N(H))
SS_EXoO_05022022_mouse_brain_EThcD-20639	TANAALPADPPASVVVGPVVVPR_None_1_2_(N(H))	TANAALPADPPASVVVGPVVVPR_None_1_2_(N(H))
SS_EXoO_05022022_mouse_brain_EThcD-20633	TANAALPADPPASVVVGPVVVPR_None_1_3_(N(H))
SS_EXoO_05022022_mouse_brain_EThcD-20541	TANAALPADPPASVVVGPVVVPR_None_1_2_(N(H))	TANAALPADPPASVVVGPVVVPR_None_1_2_(N(H))
SS_EXoO_05022022_mouse_brain_EThcD-20537	TANAALPADPPASVVVGPVVVPR_None_1_3_(N(H))
SS_EXoO_05022022_mouse_brain_EThcD-20465	TCEPLTQFICK_2.Car.10.Car.11.Gua._1_2_(N(A)(H(A)))	TCEPLTQFICK_2.Car.10.Car.11.Gua._1_2_(N(A)(H(A)))
SS_EXoO_05022022_mouse_brain_EThcD-20334	TCEPLTQFICK_2.Car.10.Car.11.Gua._1_2_(N(H(A(A))))	TCEPLTQFICK_2.Car.10.Car.11.Gua._6_2_(N(H(A(A))))
SS_EXoO_05022022_mouse_brain_EThcD-20325	TCEPLTQFICK_2.Car.10.Car.11.Gua._1_2_(N(A)(H(A)))	TCEPLTQFICK_2.Car.10.Car.11.Gua._1_2_(N(A)(H(A)))
SS_EXoO_05022022_mouse_brain_EThcD-20214	TCEPLTQFICK_2.Car.10.Car.11.Gua._1_2_(N(H(A(A))))	TCEPLTQFICK_2.Car.10.Car.11.Gua._1_2_(N(H(A(A))))
SS_EXoO_05022022_mouse_brain_EThcD-19692	TGPDVEDAGDETPDVDPELLR_None_1_2_(N(A)(H(A)))	TGPDVEDAGDETPDVDPELLR_None_1_2_(N(A)(H(A)))
SS_EXoO_05022022_mouse_brain_EThcD-23271	SVFPPPPVPLLSR_None_1_2_(N(H(A)))	SVFPPPPVPLLSR_None_1_2_(N(H(A)))
SS_EXoO_05022022_mouse_brain_EThcD-19538	TGPDVEDAGDETPDVDPELLR_None_12_2_(N(A)(H(A)))
SS_EXoO_05022022_mouse_brain_EThcD-23273	SVFPPPPVPLLSR_None_1_2_(N(H(A)))	SVFPPPPVPLLSR_None_1_2_(N(H(A)))
SS_EXoO_05022022_mouse_brain_EThcD-23384	SVFPPPPVPLLSR_None_1_2_(N(H(A)))	SVFPPPPVPLLSR_None_1_2_(N(H(A)))
SS_EXoO_05022022_mouse_brain_EThcD-25527	SVFPPPPVPLLSR_None_1_2_(N(A))	SVFPPPPVPLLSR_None_1_2_(N(A))
SS_EXoO_05022022_mouse_brain_EThcD-25509	SVFPPPPVPLLSR_None_1_2_(N(A)(H))	SVFPPPPVPLLSR_None_1_2_(N(A)(H))
SS_EXoO_05022022_mouse_brain_EThcD-25501	SVFPPPPVPLLSR_None_1_2_(N(A)(H(A)))
SS_EXoO_05022022_mouse_brain_EThcD-25500	SVFPPPPVPLLSR_None_1_2_(N(A)(H(A)))
SS_EXoO_05022022_mouse_brain_EThcD-25400	SVFPPPPVPLLSR_None_1_2_(N(A)(H))	SVFPPPPVPLLSR_None_1_2_(N(A)(H))
SS_EXoO_05022022_mouse_brain_EThcD-25391	SVFPPPPVPLLSR_None_1_2_(N(A)(H(A)))
SS_EXoO_05022022_mouse_brain_EThcD-25290	SVFPPPPVPLLSR_None_1_2_(N(A)(H))	SVFPPPPVPLLSR_None_1_2_(N(A)(H))
SS_EXoO_05022022_mouse_brain_EThcD-25285	SVFPPPPVPLLSR_None_1_2_(N(A)(H(A)))
SS_EXoO_05022022_mouse_brain_EThcD-25281	SVFPPPPVPLLSR_None_1_2_(N(A)(H(A)))
SS_EXoO_05022022_mouse_brain_EThcD-25192	SVFPPPPVPLLSR_None_1_2_(N(H(A)))	SVFPPPPVPLLSR_None_1_2_(N(H(A)))
SS_EXoO_05022022_mouse_brain_EThcD-25186	SVFPPPPVPLLSR_None_1_2_(N(A)(H(A)))	SVFPPPPVPLLSR_None_1_2_(N(A)(H(A)))
SS_EXoO_05022022_mouse_brain_EThcD-25185	SVFPPPPVPLLSR_None_1_2_(N(A)(H(A)))	SVFPPPPVPLLSR_None_1_2_(N(A)(H(A)))
SS_EXoO_05022022_mouse_brain_EThcD-25099	SVFPPPPVPLLSR_None_1_2_(N(H(A(A))))
SS_EXoO_05022022_mouse_brain_EThcD-25020	SVFPPPPVPLLSR_None_1_2_(N(A)(H(A)))
SS_EXoO_05022022_mouse_brain_EThcD-23708	SVFPPPPVPLLSR_None_1_2_(N(H(A)))
SS_EXoO_05022022_mouse_brain_EThcD-23666	SVFPPPPVPLLSR_None_12_2_(N)	SVFPPPPVPLLSR_None_1_2_(N)
SS_EXoO_05022022_mouse_brain_EThcD-23661	SVFPPPPVPLLSR_None_12_2_(N(H))
SS_EXoO_05022022_mouse_brain_EThcD-23603	SVFPPPPVPLLSR_None_1_2_(N(H(A)))	SVFPPPPVPLLSR_None_1_2_(N(H(A)))
SS_EXoO_05022022_mouse_brain_EThcD-23546	SVFPPPPVPLLSR_None_12_2_(N(H))	SVFPPPPVPLLSR_None_1_2_(N(H))
SS_EXoO_05022022_mouse_brain_EThcD-23500	SVFPPPPVPLLSR_None_1_2_(N(H(A)))
SS_EXoO_05022022_mouse_brain_EThcD-23495	SVFPPPPVPLLSR_None_1_2_(N(H(A)))
SS_EXoO_05022022_mouse_brain_EThcD-23456	SVFPPPPVPLLSR_None_12_2_(N(H))	SVFPPPPVPLLSR_None_1_2_(N(H))
SS_EXoO_05022022_mouse_brain_EThcD-23396	SVFPPPPVPLLSR_None_12_2_(N)	SVFPPPPVPLLSR_None_1_2_(N)
SS_EXoO_05022022_mouse_brain_EThcD-23357	SVFPPPPVPLLSR_None_12_2_(N(H))
SS_EXoO_05022022_mouse_brain_EThcD-25538	TVASEDLAELLHGALLR_None_1_3_(N(A)(H))	TVASEDLAELLHGALLR_None_1_3_(N(A)(H))
SS_EXoO_05022022_mouse_brain_EThcD-19537	TGPDVEDAGDETPDVDPELLR_None_1_2_(N(A)(H(A)))
SS_EXoO_05022022_mouse_brain_EThcD-19437	TGPDVEDAGDETPDVDPELLR_None_1_2_(N(A)(H(A)))	TGPDVEDAGDETPDVDPELLR_None_1_2_(N(A)(H(A)))
SS_EXoO_05022022_mouse_brain_EThcD-16340	TCFPLTQFTCNNGR_2.Car.10.Car._1_2_(N(H(A)))	TCFPLTQFTCNNGR_2.Car.10.Car._1_2_(N(H(A)))
SS_EXoO_05022022_mouse_brain_EThcD-16294	TSVQAQPVLP_None_1_2_(N(H(A)))	TSVQAQPVLP_None_1_2_(N(H(A)))
SS_EXoO_05022022_mouse_brain_EThcD-16246	TCFPLTQFTCNNGR_2.Car.10.Car._1_2_(N(H(A)))	TCFPLTQFTCNNGR_2.Car.10.Car._1_2_(N(H(A)))
SS_EXoO_05022022_mouse_brain_EThcD-16242	TCFPLTQFTCNNGR_2.Car.10.Car._1_2_(N(H(A)))	TCFPLTQFTCNNGR_2.Car.10.Car._6_2_(N(H(A)))
SS_EXoO_05022022_mouse_brain_EThcD-16197	TSVQAQPVLP_None_1_2_(N(H(A)))	TSVQAQPVLP_None_1_2_(N(H(A)))
SS_EXoO_05022022_mouse_brain_EThcD-16188	TSVQAQPVLP_None_1_2_(N(A)(H))	TSVQAQPVLP_None_1_2_(N(A)(H))
SS_EXoO_05022022_mouse_brain_EThcD-16154	TCFPLTQFTCNNGR_2.Car.10.Car._1_2_(N(H(A)))	TCFPLTQFTCNNGR_2.Car.10.Car._6_2_(N(H(A)))
SS_EXoO_05022022_mouse_brain_EThcD-16100	TSVQAQPVLP_None_1_2_(N(A)(H(A)))	TSVQAQPVLP_None_1_2_(N(A)(H(A)))
SS_EXoO_05022022_mouse_brain_EThcD-16091	TSVQAQPVLP_None_1_2_(N(A)(H))	TSVQAQPVLP_None_1_2_(N(A)(H))
SS_EXoO_05022022_mouse_brain_EThcD-16090	TSVQAQPVLP_None_1_2_(N(A)(H))	TSVQAQPVLP_None_1_2_(N(A)(H))
SS_EXoO_05022022_mouse_brain_EThcD-16020	TSVQAQPVLP_None_1_2_(N(A)(H(A)))	TSVQAQPVLP_None_1_2_(N(A)(H(A)))
SS_EXoO_05022022_mouse_brain_EThcD-15967	TLPPESDIDLGPR_None_1_2_(N(A)(H(A)))	TLPPESDIDLGPR_None_1_2_(N(A)(H(A)))
SS_EXoO_05022022_mouse_brain_EThcD-15860	TLPPESDIDLGPR_None_1_2_(N(A)(H(A)))	TLPPESDIDLGPR_None_1_2_(N(A)(H(A)))
SS_EXoO_05022022_mouse_brain_EThcD-15827	TTVPIIP_None_1_2_(N(N(H))(H(A(A))))	TTVPIIP_None_1_2_(N(N(H))(H(A(A))))
SS_EXoO_05022022_mouse_brain_EThcD-15786	TLPPESDIDLGPR_None_1_2_(N(A)(H(A)))	TLPPESDIDLGPR_None_1_2_(N(A)(H(A)))
SS_EXoO_05022022_mouse_brain_EThcD-15557	TAFASEDLVVRV_None_1_2_(N(H))	TAFASEDLVVRV_None_1_2_(N(H))
SS_EXoO_05022022_mouse_brain_EThcD-15484	TGPDVEDAGDETPDVDPELLR_None_1_2_(N(H))	TGPDVEDAGDETPDVDPELLR_None_1_2_(N(H))
SS_EXoO_05022022_mouse_brain_EThcD-15483	TGPDVEDAGDETPDVDPELLR_None_1_2_(N(H))	TGPDVEDAGDETPDVDPELLR_None_1_2_(N(H))
SS_EXoO_05022022_mouse_brain_EThcD-15362	TVPIAGVEATADIENHPSDK_20.Gua._10_3_(N(A)(H))	TVPIAGVEATADIENHPSDK_20.Gua._1_3_(N(A)(H))
SS_EXoO_05022022_mouse_brain_EThcD-15324	TVPIAGVEATADIENHPSDK_20.Gua._1_3_(N(H(A)))	TVPIAGVEATADIENHPSDK_20.Gua._1_3_(N(H(A)))
SS_EXoO_05022022_mouse_brain_EThcD-15287	TSVQAQPVLP_None_1_2_(N(H(A))(N(H(A))))	TSVQAQPVLP_None_1_2_(N(H(A))(N(H(A))))
SS_EXoO_05022022_mouse_brain_EThcD-15265	SPGFQIPGTDHEYEHVSFHK_20.Gua._1_4_(N(A)(H(A)))	SPGFQIPGTDHEYEHVSFHK_20.Gua._1_4_(N(A)(H(A)))
SS_EXoO_05022022_mouse_brain_EThcD-15260	TSVQAQPVLP_None_1_2_(N(H(A))(N(H(A))))	TSVQAQPVLP_None_1_2_(N(H(A))(N(H(A))))
SS_EXoO_05022022_mouse_brain_EThcD-16435	TSVQAQPVLP_None_1_2_(N(A)(H))	TSVQAQPVLP_None_1_2_(N(A)(H))
SS_EXoO_05022022_mouse_brain_EThcD-19442	TGPDVEDAGDETPDVDPELLR_None_1_2_(N(H(A(A))))
SS_EXoO_05022022_mouse_brain_EThcD-17352	TGPDVEDAGDETPDVDPELLR_None_1_2_(N(H(A)))	TGPDVEDAGDETPDVDPELLR_None_1_2_(N(H(A)))
SS_EXoO_05022022_mouse_brain_EThcD-17423	TGPDVEDAGDETPDVDPELLR_None_1_2_(N(H(A)))	TGPDVEDAGDETPDVDPELLR_None_1_2_(N(H(A)))
SS_EXoO_05022022_mouse_brain_EThcD-19333	TSVQAQPVLP_None_1_2_(N(H(A(A)))(N(H(A))))	TSVQAQPVLP_None_1_2_(N(H(A(A)))(N(H(A))))
SS_EXoO_05022022_mouse_brain_EThcD-19216	TSVQAQPVLP_None_1_2_(N(H(A(A)))(N(H(A))))	TSVQAQPVLP_None_1_2_(N(H(A(A)))(N(H(A))))
SS_EXoO_05022022_mouse_brain_EThcD-19113	TSVQAQPVLP_None_1_2_(N(H(A(A)))(N(H(A))))	TSVQAQPVLP_None_1_2_(N(H(A(A)))(N(H(A))))
SS_EXoO_05022022_mouse_brain_EThcD-19010	TSVQAQPVLP_None_1_2_(N(H(A(A)))(N(H(A))))	TSVQAQPVLP_None_1_2_(N(H(A(A)))(N(H(A))))
SS_EXoO_05022022_mouse_brain_EThcD-18872	TSVQAQPVLP_None_1_2_(N(H(A(A)))(N(H(A))))	TSVQAQPVLP_None_1_2_(N(H(A(A)))(N(H(A))))
SS_EXoO_05022022_mouse_brain_EThcD-18813	TRAPAPPEADAALLTPVNEDLGGR_None_15_3_(N(A)(H(A)))	TRAPAPPEADAALLTPVNEDLGGR_None_1_3_(N(A)(H(A)))
SS_EXoO_05022022_mouse_brain_EThcD-18691	TMASAGGDLHMTQFFR_2.Oxi._1_3_(N(A)(H(A)))	TMASAGGDLHMTQFFR_2.Oxi._1_3_(N(A)(H(A)))
SS_EXoO_05022022_mouse_brain_EThcD-18466	SDQDILEQTHLEA_None_1_2_(N(A)(H(A)))	SDQDILEQTHLEA_None_1_2_(N(A)(H(A)))
SS_EXoO_05022022_mouse_brain_EThcD-18249	TANAALPADPPASVVVGPVVVPR_None_1_2_(N(H))	TANAALPADPPASVVVGPVVVPR_None_1_2_(N(H))
SS_EXoO_05022022_mouse_brain_EThcD-18139	TANAALPADPPASVVVGPVVVPR_None_1_2_(N(H))	TANAALPADPPASVVVGPVVVPR_None_1_2_(N(H))
SS_EXoO_05022022_mouse_brain_EThcD-18125	TCFPLTQFTCNNGR_2.Car.10.Car._1_2_(N(H(A(A))))	TCFPLTQFTCNNGR_2.Car.10.Car._6_2_(N(H(A(A))))
SS_EXoO_05022022_mouse_brain_EThcD-18118	TCFPLTQFTCNNGR_2.Car.10.Car._1_2_(N(H(A(A))))
SS_EXoO_05022022_mouse_brain_EThcD-18076	TANAALPADPPASVVVGPVVVPR_None_1_2_(N(H))	TANAALPADPPASVVVGPVVVPR_None_1_2_(N(H))
SS_EXoO_05022022_mouse_brain_EThcD-18042	TVPIAGVEATADIENHP_None_1_2_(N(A)(H(A)))	TVPIAGVEATADIENHP_None_1_2_(N(A)(H(A)))
SS_EXoO_05022022_mouse_brain_EThcD-18013	TCFPLTQFTCNNGR_2.Car.10.Car._1_2_(N(H(A(A))))	TCFPLTQFTCNNGR_2.Car.10.Car._6_2_(N(H(A(A))))
SS_EXoO_05022022_mouse_brain_EThcD-18008	TCFPLTQFTCNNGR_2.Car.10.Car._1_2_(N(A)(H(A)))
SS_EXoO_05022022_mouse_brain_EThcD-18004	TCFPLTQFTCNNGR_2.Car.10.Car._1_3_(N(A)(H(A)))	TCFPLTQFTCNNGR_2.Car.10.Car._6_3_(N(A)(H(A)))
SS_EXoO_05022022_mouse_brain_EThcD-17966	TVPIAGVEATADIENHP_None_1_3_(N(A)(H(A)))	TVPIAGVEATADIENHP_None_1_3_(N(A)(H(A)))
SS_EXoO_05022022_mouse_brain_EThcD-17924	TCFPLTQFTCNNGR_2.Car.10.Car._1_2_(N(A)(H(A)))
SS_EXoO_05022022_mouse_brain_EThcD-17923	TCFPLTQFTCNNGR_2.Car.10.Car._1_2_(N(A)(H(A)))
SS_EXoO_05022022_mouse_brain_EThcD-17874	TCFPLTQFTCNNGR_2.Car.10.Car._1_3_(N(H(A(A))))	TCFPLTQFTCNNGR_2.Car.10.Car._6_3_(N(H(A(A))))
SS_EXoO_05022022_mouse_brain_EThcD-17833	TCFPLTQFTCNNGR_2.Car.10.Car._1_2_(N(A)(H(A)))
SS_EXoO_05022022_mouse_brain_EThcD-17832	TDPWHLDHLDSASADFPYNPGQGQAIR_None_1_3_(N(H))	TDPWHLDHLDSASADFPYNPGQGQAIR_None_1_3_(N(H))
SS_EXoO_05022022_mouse_brain_EThcD-17415	TGPDVEDAGDETPDVDPELLR_None_1_2_(N(H(A)))	TGPDVEDAGDETPDVDPELLR_None_1_2_(N(H(A)))
SS_EXoO_05022022_mouse_brain_EThcD-15178	TTGDRFLP_None_1_2_(N(A)(H(A)))	TTGDRFLP_None_1_2_(N(A)(H(A)))
SS_EXoO_05022022_mouse_brain_EThcD-25540	TVASEDLAELLHGALLR_None_4_3_(N(A)(H))	TVASEDLAELLHGALLR_None_1_3_(N(A)(H))
SS_EXoO_05022022_mouse_brain_EThcD-25603	SVFPPPPVPLLSR_None_1_2_(N(A)(H(A)))
SS_EXoO_05022022_mouse_brain_EThcD-26882	SVFPPPPVPLLSR_None_1_2_(N(H(A)))	SVFPPPPVPLLSR_None_1_2_(N(H(A)))
SS_EXoO_05022022_mouse_brain_EThcD-26823	SVFPPPPVPLLSR_None_1_2_(N(A)(H(A)))
SS_EXoO_05022022_mouse_brain_EThcD-26805	SVFPPPPVPLLSR_None_1_2_(N(H(A)))	SVFPPPPVPLLSR_None_1_2_(N(H(A)))
SS_EXoO_05022022_mouse_brain_EThcD-26734	SVFPPPPVPLLSR_None_1_2_(N(A)(H(A)))
SS_EXoO_05022022_mouse_brain_EThcD-26718	SVFPPPPVPLLSR_None_1_2_(N(H(A)))
SS_EXoO_05022022_mouse_brain_EThcD-26654	SVFPPPPVPLLSR_None_1_2_(N(H(A(A))))
SS_EXoO_05022022_mouse_brain_EThcD-26646	SVFPPPPVPLLSR_None_1_2_(N(H(A(A))))
SS_EXoO_05022022_mouse_brain_EThcD-26612	SVFPPPPVPLLSR_None_1_2_(N(H(A)))	SVFPPPPVPLLSR_None_1_2_(N(H(A)))
SS_EXoO_05022022_mouse_brain_EThcD-26559	SVFPPPPVPLLSR_None_1_2_(N(A)(H(A)))
SS_EXoO_05022022_mouse_brain_EThcD-26520	SVFPPPPVPLLSR_None_1_2_(N(A)(H))	SVFPPPPVPLLSR_None_1_2_(N(A)(H))
SS_EXoO_05022022_mouse_brain_EThcD-26480	SVFPPPPVPLLSR_None_1_2_(N(H(A(A))))
SS_EXoO_05022022_mouse_brain_EThcD-26473	SVFPPPPVPLLSR_None_1_2_(N(A)(H(A)))
SS_EXoO_05022022_mouse_brain_EThcD-26444	SVFPPPPVPLLSR_None_1_2_(N(A))
SS_EXoO_05022022_mouse_brain_EThcD-26437	SVFPPPPVPLLSR_None_1_2_(N(A))	SVFPPPPVPLLSR_None_1_2_(N(A))
SS_EXoO_05022022_mouse_brain_EThcD-26431	SVFPPPPVPLLSR_None_1_2_(N(A)(H))	SVFPPPPVPLLSR_None_1_2_(N(A)(H))
SS_EXoO_05022022_mouse_brain_EThcD-26405	SVFPPPPVPLLSR_None_1_2_(N(A)(H(A)))
SS_EXoO_05022022_mouse_brain_EThcD-26404	SVFPPPPVPLLSR_None_1_2_(N(A)(H(A)))
SS_EXoO_05022022_mouse_brain_EThcD-26351	SVFPPPPVPLLSR_None_1_2_(N(A))	SVFPPPPVPLLSR_None_1_2_(N(A))
SS_EXoO_05022022_mouse_brain_EThcD-26338	SVFPPPPVPLLSR_None_1_2_(N(H(A)))
SS_EXoO_05022022_mouse_brain_EThcD-26333	SVFPPPPVPLLSR_None_1_2_(N(A)(H(A)))
SS_EXoO_05022022_mouse_brain_EThcD-26316	TLVAPVSVFMLK_12.Gua.10.Oxi._1_2_(N(A)(H(A)))
SS_EXoO_05022022_mouse_brain_EThcD-26262	SVFPPPPVPLLSR_None_1_2_(N(A))
SS_EXoO_05022022_mouse_brain_EThcD-26253	SVFPPPPVPLLSR_None_1_2_(N(A))	SVFPPPPVPLLSR_None_1_2_(N(A))
SS_EXoO_05022022_mouse_brain_EThcD-26894	SVFPPPPVPLLSR_None_1_2_(N(A)(H(A)))
SS_EXoO_05022022_mouse_brain_EThcD-26247	SVFPPPPVPLLSR_None_1_2_(N(A)(H))	SVFPPPPVPLLSR_None_1_2_(N(A)(H))
SS_EXoO_05022022_mouse_brain_EThcD-26921	TQESGPLGEPPPGLALFR_None_1_2_(N(H(A(A))))
SS_EXoO_05022022_mouse_brain_EThcD-27068	SVFPPPPVPLLSR_None_1_2_(N(H(A)))	SVFPPPPVPLLSR_None_1_2_(N(H(A)))
SS_EXoO_05022022_mouse_brain_EThcD-3476	TSSEGHPEPK_10.Gua._1_2_(N(H(A)))	TSSEGHPEPK_10.Gua._1_2_(N(H(A)))
SS_EXoO_05022022_mouse_brain_EThcD-3467	TSSEGHPEPK_10.Gua._1_2_(N(A))	TSSEGHPEPK_10.Gua._1_2_(N(A))
SS_EXoO_05022022_mouse_brain_EThcD-3436	TSSEGHPEPK_10.Gua._1_2_(N(A)(H(A)))	TSSEGHPEPK_10.Gua._1_2_(N(A)(H(A)))
SS_EXoO_05022022_mouse_brain_EThcD-3339	TPGGPGGGGSPPR_None_1_2_(N(H(F)(N(H))))	TPGGPGGGGSPPR_None_1_2_(N(H(F)(N(H))))
SS_EXoO_05022022_mouse_brain_EThcD-3316	TPGGPGGGGSPPR_None_1_2_(N(H(N(H))))	TPGGPGGGGSPPR_None_1_2_(N(H(N(H))))
SS_EXoO_05022022_mouse_brain_EThcD-3309	TRPDTPR_None_1_2_(N(H(A(A))))	TRPDTPR_None_1_2_(N(H(A(A))))
SS_EXoO_05022022_mouse_brain_EThcD-3263	TPGGPGGGGSPPR_None_1_2_(N(H(F)(N(H))))	TPGGPGGGGSPPR_None_1_2_(N(H(F)(N(H))))
SS_EXoO_05022022_mouse_brain_EThcD-3211	TASPNAPR_None_1_2_(N(A)(H(A)))	TASPNAPR_None_1_2_(N(A)(H(A)))
SS_EXoO_05022022_mouse_brain_EThcD-3126	TTEPAVHDSR_None_1_3_(N(N(H))(H(A(A))))	TTEPAVHDSR_None_1_3_(N(N(H))(H(A(A))))
SS_EXoO_05022022_mouse_brain_EThcD-28234	TLVAPVSVFMLK_12.Gua._1_2_(N(H(A(A))))	TLVAPVSVFMLK_12.Gua._1_2_(N(H(A(A))))
SS_EXoO_05022022_mouse_brain_EThcD-28165	TLVAPVSVFMLK_12.Gua._1_2_(N(A)(H(A)))	TLVAPVSVFMLK_12.Gua._1_2_(N(A)(H(A)))
SS_EXoO_05022022_mouse_brain_EThcD-27518	TVASEDLAELLHGALLR_None_1_2_(N(A)(H(A)))
SS_EXoO_05022022_mouse_brain_EThcD-27451	TVASEDLAELLHGALLR_None_1_2_(N(H(A(A))))
SS_EXoO_05022022_mouse_brain_EThcD-27445	TVASEDLAELLHGALLR_None_1_2_(N(A)(H(A)))	TVASEDLAELLHGALLR_None_1_2_(N(A)(H(A)))
SS_EXoO_05022022_mouse_brain_EThcD-27420	TVASEDLAELLHGALLR_None_1_2_(N(H(A)))	TVASEDLAELLHGALLR_None_1_2_(N(H(A)))
SS_EXoO_05022022_mouse_brain_EThcD-27419	TVASEDLAELLHGALLR_None_1_3_(N(A)(H))	TVASEDLAELLHGALLR_None_1_3_(N(A)(H))
SS_EXoO_05022022_mouse_brain_EThcD-27406	TVASEDLAELLHGALLR_None_1_2_(N)	TVASEDLAELLHGALLR_None_1_2_(N)
SS_EXoO_05022022_mouse_brain_EThcD-27377	TVASEDLAELLHGALLR_None_1_2_(N(H(A(A))))	TVASEDLAELLHGALLR_None_1_2_(N(H(A(A))))
SS_EXoO_05022022_mouse_brain_EThcD-27372	TVASEDLAELLHGALLR_None_1_2_(N(A)(H(A)))	TVASEDLAELLHGALLR_None_1_2_(N(A)(H(A)))
SS_EXoO_05022022_mouse_brain_EThcD-27368	TVASEDLAELLHGALLR_None_1_2_(N(A))	TVASEDLAELLHGALLR_None_1_2_(N(A))
SS_EXoO_05022022_mouse_brain_EThcD-27359	TVASEDLAELLHGALLR_None_1_2_(N(A))	TVASEDLAELLHGALLR_None_1_2_(N(A))
SS_EXoO_05022022_mouse_brain_EThcD-27356	TVASEDLAELLHGALLR_None_1_3_(N(A)(H))	TVASEDLAELLHGALLR_None_1_3_(N(A)(H))
SS_EXoO_05022022_mouse_brain_EThcD-27130	SVFPPPPVPLLSR_None_1_2_(N(H(A(A))))
SS_EXoO_05022022_mouse_brain_EThcD-26981	SVFPPPPVPLLSR_None_1_2_(N(H(A)))	SVFPPPPVPLLSR_None_1_2_(N(H(A)))
SS_EXoO_05022022_mouse_brain_EThcD-25560	TVASEDLAELLHGALLR_None_1_2_(N(H(A)))	TVASEDLAELLHGALLR_None_1_2_(N(H(A)))
SS_EXoO_05022022_mouse_brain_EThcD-26243	SVFPPPPVPLLSR_None_1_2_(N(A)(H(A)))
SS_EXoO_05022022_mouse_brain_EThcD-26206	TLVAPVSVFMLK_12.Gua.10.Oxi._1_2_(N(A)(H(A)))
SS_EXoO_05022022_mouse_brain_EThcD-25793	SVFPPPPVPLLSR_None_1_2_(N(H(A)))	SVFPPPPVPLLSR_None_1_2_(N(H(A)))
SS_EXoO_05022022_mouse_brain_EThcD-25788	SVFPPPPVPLLSR_None_1_2_(N(A))	SVFPPPPVPLLSR_None_1_2_(N(A))
SS_EXoO_05022022_mouse_brain_EThcD-25787	SVFPPPPVPLLSR_None_1_2_(N(A))	SVFPPPPVPLLSR_None_1_2_(N(A))
SS_EXoO_05022022_mouse_brain_EThcD-25783	SVFPPPPVPLLSR_None_1_2_(N(H(A)))
SS_EXoO_05022022_mouse_brain_EThcD-25782	SVFPPPPVPLLSR_None_1_2_(N(A)(H(A)))
SS_EXoO_05022022_mouse_brain_EThcD-25781	SVFPPPPVPLLSR_None_1_2_(N(A)(H(A)))
SS_EXoO_05022022_mouse_brain_EThcD-25771	SVFPPPPVPLLSR_None_12_2_(N)	SVFPPPPVPLLSR_None_1_2_(N)
SS_EXoO_05022022_mouse_brain_EThcD-25718	TVASEDLAELLHGALLR_None_1_3_(N(A)(H))	TVASEDLAELLHGALLR_None_1_3_(N(A)(H))
SS_EXoO_05022022_mouse_brain_EThcD-25699	SVFPPPPVPLLSR_None_1_2_(N(A))	SVFPPPPVPLLSR_None_1_2_(N(A))
SS_EXoO_05022022_mouse_brain_EThcD-25698	SVFPPPPVPLLSR_None_1_2_(N(A)(H))	SVFPPPPVPLLSR_None_1_2_(N(A)(H))
SS_EXoO_05022022_mouse_brain_EThcD-25697	SVFPPPPVPLLSR_None_1_2_(N(A))	SVFPPPPVPLLSR_None_1_2_(N(A))
SS_EXoO_05022022_mouse_brain_EThcD-25693	SVFPPPPVPLLSR_None_1_2_(N(A)(H))	SVFPPPPVPLLSR_None_1_2_(N(A)(H))
SS_EXoO_05022022_mouse_brain_EThcD-25692	SVFPPPPVPLLSR_None_1_2_(N(A)(H(A)))	SVFPPPPVPLLSR_None_1_2_(N(A)(H(A)))
SS_EXoO_05022022_mouse_brain_EThcD-25691	SVFPPPPVPLLSR_None_1_2_(N(A)(H(A)))	SVFPPPPVPLLSR_None_1_2_(N(A)(H(A)))
SS_EXoO_05022022_mouse_brain_EThcD-25677	SVFPPPPVPLLSR_None_12_2_(N)	SVFPPPPVPLLSR_None_1_2_(N)
SS_EXoO_05022022_mouse_brain_EThcD-25655	TVASEDLAELLHGALLR_None_1_2_(N(H(A)))	TVASEDLAELLHGALLR_None_1_2_(N(H(A)))
SS_EXoO_05022022_mouse_brain_EThcD-25649	TVASEDLAELLHGALLR_None_1_2_(N(H(A)))	TVASEDLAELLHGALLR_None_1_2_(N(H(A)))
SS_EXoO_05022022_mouse_brain_EThcD-25629	TVASEDLAELLHGALLR_None_1_3_(N(H(A)))	TVASEDLAELLHGALLR_None_1_3_(N(H(A)))
SS_EXoO_05022022_mouse_brain_EThcD-25628	TVASEDLAELLHGALLR_None_1_3_(N(H(A)))	TVASEDLAELLHGALLR_None_1_3_(N(H(A)))
SS_EXoO_05022022_mouse_brain_EThcD-25613	SVFPPPPVPLLSR_None_1_2_(N(A)(H))	SVFPPPPVPLLSR_None_1_2_(N(A)(H))
SS_EXoO_05022022_mouse_brain_EThcD-25609	SVFPPPPVPLLSR_None_1_2_(N(A))	SVFPPPPVPLLSR_None_1_2_(N(A))
SS_EXoO_05022022_mouse_brain_EThcD-25608	SVFPPPPVPLLSR_None_1_2_(N(A)(H))	SVFPPPPVPLLSR_None_1_2_(N(A)(H))
SS_EXoO_05022022_mouse_brain_EThcD-25605	SVFPPPPVPLLSR_None_1_2_(N(H(A(A))))
SS_EXoO_05022022_mouse_brain_EThcD-25797	TVASEDLAELLHGALLR_None_1_2_(N(H(A)))	TVASEDLAELLHGALLR_None_1_2_(N(H(A)))
SS_EXoO_05022022_mouse_brain_EThcD-26242	SVFPPPPVPLLSR_None_1_2_(N(A)(H(A)))
SS_EXoO_05022022_mouse_brain_EThcD-25841	SVFPPPPVPLLSR_None_12_2_(N)	SVFPPPPVPLLSR_None_1_2_(N)
SS_EXoO_05022022_mouse_brain_EThcD-25876	SVFPPPPVPLLSR_None_1_2_(N(A)(H(A)))
SS_EXoO_05022022_mouse_brain_EThcD-26203	SVFPPPPVPLLSR_None_12_2_(N(H))	SVFPPPPVPLLSR_None_1_2_(N(H))
SS_EXoO_05022022_mouse_brain_EThcD-26159	SVFPPPPVPLLSR_None_1_2_(N(A))	SVFPPPPVPLLSR_None_1_2_(N(A))
SS_EXoO_05022022_mouse_brain_EThcD-26155	SVFPPPPVPLLSR_None_1_2_(N(A))	SVFPPPPVPLLSR_None_1_2_(N(A))
SS_EXoO_05022022_mouse_brain_EThcD-26150	SVFPPPPVPLLSR_None_1_2_(N(H(A)))	SVFPPPPVPLLSR_None_1_2_(N(H(A)))
SS_EXoO_05022022_mouse_brain_EThcD-26149	SVFPPPPVPLLSR_None_1_2_(N(A)(H(A)))
SS_EXoO_05022022_mouse_brain_EThcD-26146	SVFPPPPVPLLSR_None_1_2_(N(A)(H(A)))
SS_EXoO_05022022_mouse_brain_EThcD-26076	SVFPPPPVPLLSR_None_1_2_(N(A))
SS_EXoO_05022022_mouse_brain_EThcD-26064	SVFPPPPVPLLSR_None_1_2_(N(A))	SVFPPPPVPLLSR_None_1_2_(N(A))
SS_EXoO_05022022_mouse_brain_EThcD-26058	SVFPPPPVPLLSR_None_1_2_(N(H(A)))	SVFPPPPVPLLSR_None_1_2_(N(H(A)))
SS_EXoO_05022022_mouse_brain_EThcD-26057	SVFPPPPVPLLSR_None_1_2_(N(A)(H(A)))
SS_EXoO_05022022_mouse_brain_EThcD-26056	SVFPPPPVPLLSR_None_1_2_(N(A)(H(A)))
SS_EXoO_05022022_mouse_brain_EThcD-25993	TWLPLPGQGLDPGSQS_None_14_2_(N(A)(H(A)))	TWLPLPGQGLDPGSQS_None_1_2_(N(A)(H(A)))
SS_EXoO_05022022_mouse_brain_EThcD-25987	SVFPPPPVPLLSR_None_1_2_(N(A))
SS_EXoO_05022022_mouse_brain_EThcD-25974	SVFPPPPVPLLSR_None_1_2_(N(A)(H))	SVFPPPPVPLLSR_None_1_2_(N(A)(H))
SS_EXoO_05022022_mouse_brain_EThcD-25973	SVFPPPPVPLLSR_None_1_2_(N(A))
SS_EXoO_05022022_mouse_brain_EThcD-25969	SVFPPPPVPLLSR_None_1_2_(N(A)(H))	SVFPPPPVPLLSR_None_1_2_(N(A)(H))
SS_EXoO_05022022_mouse_brain_EThcD-25968	SVFPPPPVPLLSR_None_1_2_(N(A)(H(A)))
SS_EXoO_05022022_mouse_brain_EThcD-25967	SVFPPPPVPLLSR_None_1_2_(N(A)(H(A)))
SS_EXoO_05022022_mouse_brain_EThcD-25964	SVFPPPPVPLLSR_None_12_2_(N(H))	SVFPPPPVPLLSR_None_1_2_(N(H))
SS_EXoO_05022022_mouse_brain_EThcD-25960	SVFPPPPVPLLSR_None_1_2_(N)	SVFPPPPVPLLSR_None_1_2_(N)
SS_EXoO_05022022_mouse_brain_EThcD-25883	SVFPPPPVPLLSR_None_1_2_(N(H(A)))
SS_EXoO_05022022_mouse_brain_EThcD-25882	SVFPPPPVPLLSR_None_1_2_(N(A))	SVFPPPPVPLLSR_None_1_2_(N(A))
SS_EXoO_05022022_mouse_brain_EThcD-25881	SVFPPPPVPLLSR_None_1_2_(N(A))	SVFPPPPVPLLSR_None_1_2_(N(A))
SS_EXoO_05022022_mouse_brain_EThcD-25875	SVFPPPPVPLLSR_None_1_2_(N(A)(H(A)))
SS_EXoO_05022022_mouse_brain_EThcD-9986	TGSSPAAQGFPR_None_1_2_(N(A)(H(A)))	TGSSPAAQGFPR_None_1_2_(N(A)(H(A)))
SS_09252022_Exoo_test_RFrac_3-12354	TSVQAQPVLP_None_1_2_(N(H(A))(N(H(A))))	TSVQAQPVLP_None_1_2_(N(H(A))(N(H(A))))
SS_09252022_Exoo_test_RFrac_3-12305	TCFPLTQFTCNNGR_2.Car.10.Car._1_2_(N(H(A)))	TCFPLTQFTCNNGR_2.Car.10.Car._1_2_(N(H(A)))
SS_09252022_Exoo_test_RFrac_1-5917	TVSQELGHGPSM_None_1_2_(N(H))	TVSQELGHGPSM_None_1_2_(N(H))
SS_09252022_Exoo_test_RFrac_1-5909	TVSQELGHGPSM_None_1_2_(N(H))	TVSQELGHGPSM_None_1_2_(N(H))
SS_09252022_Exoo_test_RFrac_1-5887	SEAPVMAAEPTGDK_14.Gua._1_2_(N)
SS_09252022_Exoo_test_RFrac_1-5868	TPGYEGEGEGDKNISR_12.Gua._1_3_(N(H(A(A))))	TPGYEGEGEGDKNISR_12.Gua._15_3_(N(H(A(A))))
SS_09252022_Exoo_test_RFrac_1-5865	TDASAGPAIK_10.Gua._1_2_(N(A)(H(A)))	TDASAGPAIK_10.Gua._1_2_(N(A)(H(A)))
SS_09252022_Exoo_test_RFrac_1-5853	TCSTVEFR_2.Car._1_2_(N(H(A)))	TCSTVEFR_2.Car._3_2_(N(H(A)))
SS_09252022_Exoo_test_RFrac_1-5834	TCEASNFQCHNGHCIPQR_2.Car.9.Car.14.Car._1_3_(N(H(A(A))))	TCEASNFQCHNGHCIPQR_2.Car.9.Car.14.Car._5_3_(N(H(A(A))))
SS_09252022_Exoo_test_RFrac_1-5818	SEAPVMAAEPTGDK_14.Gua._1_2_(N)	SEAPVMAAEPTGDK_14.Gua._1_2_(N)
SS_09252022_Exoo_test_RFrac_1-5765	STAPLTPR_None_2_2_(N(H(A(A))))	STAPLTPR_None_1_2_(N(H(A(A))))
SS_09252022_Exoo_test_RFrac_1-5730	SEAPVMAAEPTGDK_14.Gua._1_2_(N)	SEAPVMAAEPTGDK_14.Gua._1_2_(N)
SS_09252022_Exoo_test_RFrac_1-5939	TISPGAAEVPGQPR_None_1_2_(N(H))	TISPGAAEVPGQPR_None_1_2_(N(H))
SS_09252022_Exoo_test_RFrac_1-5726	SEAPVMAAEPTGDK_14.Gua._1_2_(N)	SEAPVMAAEPTGDK_14.Gua._1_2_(N)
SS_09252022_Exoo_test_RFrac_1-5590	TDSASHGGVAVAP_None_1_2_(N(H(A)))	TDSASHGGVAVAP_None_1_2_(N(H(A)))
SS_09252022_Exoo_test_RFrac_1-5575	TDSASHGGVAVAP_None_1_2_(N(H(A)))	TDSASHGGVAVAP_None_1_2_(N(H(A)))
SS_09252022_Exoo_test_RFrac_1-5470	SAKPGAAEAPSVK_3.Gua.13.Gua._1_2_(N(H(A(A))))	SAKPGAAEAPSVK_3.Gua.13.Gua._1_2_(N(H(A(A))))
SS_09252022_Exoo_test_RFrac_1-5469	TDSASHGGVAVAP_None_1_2_(N(H(A)))	TDSASHGGVAVAP_None_1_2_(N(H(A)))
SS_09252022_Exoo_test_RFrac_1-5369	SLAEMDYKGAFSK_8.Gua.13.Gua._1_3_(N(N(H(N(H)))))	SLAEMDYKGAFSK_8.Gua.13.Gua._1_3_(N(N(H(N(H)))))
SS_09252022_Exoo_test_RFrac_1-5025	SQPTQISK_8.Gua._1_2_(N(A)(H(A)))	SQPTQISK_8.Gua._1_2_(N(A)(H(A)))
SS_09252022_Exoo_test_RFrac_1-4958	TEGPMEATR_None_1_2_(N(A)(H(A)))	TEGPMEATR_None_1_2_(N(A)(H(A)))
SS_09252022_Exoo_test_RFrac_1-4927	TEGPMEATR_None_1_2_(N(A)(H(A)))	TEGPMEATR_None_1_2_(N(A)(H(A)))
SS_09252022_Exoo_test_RFrac_1-4800	TRPPGGCHSDEFQCR_7.Car.14.Car._1_3_(N(A)(H(A)))	TRPPGGCHSDEFQCR_7.Car.14.Car._1_3_(N(A)(H(A)))
SS_09252022_Exoo_test_RFrac_1-4712	TRPPGGCHSDEFQCR_7.Car.14.Car._1_3_(N(H(A(A))))	TRPPGGCHSDEFQCR_7.Car.14.Car._1_3_(N(H(A(A))))
SS_09252022_Exoo_test_RFrac_1-5704	TEEPQHESAEEELR_None_1_3_(N(A)(H(A)))	TEEPQHESAEEELR_None_1_3_(N(A)(H(A)))
SS_09252022_Exoo_test_RFrac_1-5945	TISPGAAEVPGQPR_None_1_2_(N(H))	TISPGAAEVPGQPR_None_1_2_(N(H))
SS_09252022_Exoo_test_RFrac_1-5970	TTHFPPAGNIVNSEQK_16.Gua._1_3_(N(H(N(H))))	TTHFPPAGNIVNSEQK_16.Gua._1_3_(N(H(N(H))))
SS_09252022_Exoo_test_RFrac_1-5982	TTGPLPSAPR_None_1_2_(N(H(A)))	TTGPLPSAPR_None_1_2_(N(H(A)))
SS_09252022_Exoo_test_RFrac_1-7168	TLLPPREGSP_None_1_2_(N(H(A)))	TLLPPREGSP_None_1_2_(N(H(A)))
SS_09252022_Exoo_test_RFrac_1-7148	SPELSLHNFFREVLR_None_1_3_(N(H(A(A))))	SPELSLHNFFREVLR_None_1_3_(N(H(A(A))))
SS_09252022_Exoo_test_RFrac_1-7098	TLLPPREGSP_None_1_2_(N(H(A)))	TLLPPREGSP_None_1_2_(N(H(A)))
SS_09252022_Exoo_test_RFrac_1-7087	TLLPPREGSP_None_1_2_(N(H(A)))	TLLPPREGSP_None_1_2_(N(H(A)))
SS_09252022_Exoo_test_RFrac_1-7051	TISPGAAEVPGQPR_None_1_2_(N(H(A)))	TISPGAAEVPGQPR_None_1_2_(N(H(A)))
SS_09252022_Exoo_test_RFrac_1-6954	TTGPLPSAPR_None_1_2_(N(A)(H(A)))	TTGPLPSAPR_None_1_2_(N(A)(H(A)))
SS_09252022_Exoo_test_RFrac_1-6814	TDSASHGGVAVAP_None_1_2_(N(H(A(A))))	TDSASHGGVAVAP_None_1_2_(N(H(A(A))))
SS_09252022_Exoo_test_RFrac_1-6797	TDSASHGGVAVAP_None_1_2_(N(A)(H(A)))	TDSASHGGVAVAP_None_1_2_(N(A)(H(A)))
SS_09252022_Exoo_test_RFrac_1-6755	TESDIDHM_None_3_2_(N(A)(H(A)))	TESDIDHM_None_1_2_(N(A)(H(A)))
SS_09252022_Exoo_test_RFrac_1-6738	TESDIDHM_None_1_2_(N(A)(H(A)))	TESDIDHM_None_1_2_(N(A)(H(A)))
SS_09252022_Exoo_test_RFrac_1-6714	TDSASHGGVAVAP_None_1_2_(N(A)(H(A)))	TDSASHGGVAVAP_None_1_2_(N(A)(H(A)))
SS_09252022_Exoo_test_RFrac_1-6691	TDSASHGGVAVAP_None_1_2_(N(A)(H(A)))	TDSASHGGVAVAP_None_1_2_(N(A)(H(A)))
SS_09252022_Exoo_test_RFrac_1-6684	STLRPFQ_None_1_2_(N(H(A))(N(H(A))))	STLRPFQ_None_1_2_(N(H(A))(N(H(A))))
SS_09252022_Exoo_test_RFrac_1-6641	TCAPNQFQCSITK_2.Car.9.Car.13.Gua._1_2_(N)
SS_09252022_Exoo_test_RFrac_1-6616	TQDTLPPPAAR_None_1_2_(N(H(A(A))))	TQDTLPPPAAR_None_1_2_(N(H(A(A))))
SS_09252022_Exoo_test_RFrac_1-6613	STLRPFQ_None_1_2_(N(H(A))(N(H(A))))	STLRPFQ_None_1_2_(N(H(A))(N(H(A))))
SS_09252022_Exoo_test_RFrac_1-6601	TQDTLPPPAAR_None_1_2_(N(A)(H(A)))	TQDTLPPPAAR_None_1_2_(N(A)(H(A)))
SS_09252022_Exoo_test_RFrac_1-6479	TQDTLPPPAAR_None_1_2_(N(H(A(A))))
SS_09252022_Exoo_test_RFrac_1-6400	TTYVDISH_None_1_2_(N(H(A))(N(H(A))))	TTYVDISH_None_2_2_(N(H(A))(N(H(A))))
SS_09252022_Exoo_test_RFrac_1-6395	SPVPPLRPEGGEEET_None_1_2_(N)	SPVPPLRPEGGEEET_None_1_2_(N)
SS_09252022_Exoo_test_RFrac_1-6383	SPVPPLRPEGGEEET_None_1_2_(N)	SPVPPLRPEGGEEET_None_1_2_(N)
SS_09252022_Exoo_test_RFrac_1-6206	TPPVKVES_5.Gua._1_2_(N(A)(H(A)))	TPPVKVES_5.Gua._1_2_(N(A)(H(A)))
SS_09252022_Exoo_test_RFrac_1-6064	TTGPLPSAPR_None_1_2_(N(H(A)))	TTGPLPSAPR_None_1_2_(N(H(A)))
SS_09252022_Exoo_test_RFrac_1-4703	TRPPGGCHSDEFQCR_7.Car.14.Car._1_3_(N(A)(H(A)))	TRPPGGCHSDEFQCR_7.Car.14.Car._1_3_(N(A)(H(A)))
SS_09252022_Exoo_test_RFrac_1-4625	TRPPGGCHSDEFQCR_7.Car.14.Car._1_3_(N(H(A)))	TRPPGGCHSDEFQCR_7.Car.14.Car._1_3_(N(H(A)))
SS_09252022_Exoo_test_RFrac_1-4624	TPSAKPGAAEAP_5.Gua._1_2_(N(H(A))(N(H)))	TPSAKPGAAEAP_5.Gua._3_2_(N(H(A))(N(H)))
SS_09252022_Exoo_test_RFrac_1-4586	SAKPGAAEAPSVK_3.Gua.13.Gua._1_2_(N(H(A)))	SAKPGAAEAPSVK_3.Gua.13.Gua._1_2_(N(H(A)))
SS_09252022_Exoo_test_RFrac_1-2610	SQPPPSEPKGDAAR_9.Gua._1_2_(N)	SQPPPSEPKGDAAR_9.Gua._6_2_(N)
SS_09252022_Exoo_test_RFrac_1-2563	SQPPPSEPKGDAAR_9.Gua._1_2_(N)	SQPPPSEPKGDAAR_9.Gua._1_2_(N)
SS_09252022_Exoo_test_RFrac_1-21563	TVASEDLAELLHGALLR_None_1_3_(N(H(A(A))))	TVASEDLAELLHGALLR_None_1_3_(N(H(A(A))))
SS_09252022_Exoo_test_RFrac_1-21447	TVASEDLAELLHGALLR_None_1_3_(N(H(A(A))))	TVASEDLAELLHGALLR_None_1_3_(N(H(A(A))))
SS_09252022_Exoo_test_RFrac_1-21428	TPTPAPIYDVPNPPFDLELTNQLDK_25.Gua._1_3_(N(H(A(A)))(N(H(A(A)))))	TPTPAPIYDVPNPPFDLELTNQLDK_25.Gua._1_3_(N(H(A(A)))(N(H(A(A)))))
SS_09252022_Exoo_test_RFrac_1-21415	TPTPAPIYDVPNPPFDLELTNQLDK_25.Gua._1_4_(N(H(A(A)))(N(H(A(A)))))	TPTPAPIYDVPNPPFDLELTNQLDK_25.Gua._1_4_(N(H(A(A)))(N(H(A(A)))))
SS_09252022_Exoo_test_RFrac_1-21214	TPTPAPIYDVPNPPFDLELTNQLDK_25.Gua._1_4_(N(H(A))(N(H(A(A)))))	TPTPAPIYDVPNPPFDLELTNQLDK_25.Gua._1_4_(N(H(A))(N(H(A(A)))))
SS_09252022_Exoo_test_RFrac_1-21198	TPTPAPIYDVPNPPFDLELTNQLDK_25.Gua._1_3_(N(H(A))(N(H(A(A)))))	TPTPAPIYDVPNPPFDLELTNQLDK_25.Gua._1_3_(N(H(A))(N(H(A(A)))))
SS_09252022_Exoo_test_RFrac_1-21169	TPTPAPIYDVPNPPFDLELTNQLDK_25.Gua._1_4_(N(H(A))(N(H(A(A)))))	TPTPAPIYDVPNPPFDLELTNQLDK_25.Gua._1_4_(N(H(A))(N(H(A(A)))))
SS_09252022_Exoo_test_RFrac_1-21141	TVASEDLAELLHGALLR_None_1_3_(N(A)(H(A)))	TVASEDLAELLHGALLR_None_1_3_(N(A)(H(A)))
SS_09252022_Exoo_test_RFrac_1-20834	TVASEDLAELLHGALLR_None_1_3_(N(A)(H(A)))	TVASEDLAELLHGALLR_None_1_3_(N(A)(H(A)))
SS_09252022_Exoo_test_RFrac_1-20737	TVASEDLAELLHGALLR_None_1_3_(N(A)(H(A)))	TVASEDLAELLHGALLR_None_1_3_(N(A)(H(A)))
SS_09252022_Exoo_test_RFrac_1-20628	TVASEDLAELLHGALLR_None_1_3_(N(A)(H(A)))	TVASEDLAELLHGALLR_None_1_3_(N(A)(H(A)))
SS_09252022_Exoo_test_RFrac_1-20523	TVASEDLAELLHGALLR_None_1_3_(N(A)(H(A)))	TVASEDLAELLHGALLR_None_1_3_(N(A)(H(A)))
SS_09252022_Exoo_test_RFrac_1-20185	TPAPIYDVPNPPFDLELTNQLDK_23.Gua._1_3_(N(A)(H(A)))	TPAPIYDVPNPPFDLELTNQLDK_23.Gua._1_3_(N(A)(H(A)))
SS_09252022_Exoo_test_RFrac_1-20156	TVASEDLAELLHGALLR_None_1_3_(N(A)(H(A)))	TVASEDLAELLHGALLR_None_1_3_(N(A)(H(A)))
SS_09252022_Exoo_test_RFrac_1-20145	TLVAPVSVFMLK_12.Gua._1_2_(N(H(A)))	TLVAPVSVFMLK_12.Gua._1_2_(N(H(A)))
SS_09252022_Exoo_test_RFrac_1-20106	TLVAPVSVFMLK_12.Gua._1_2_(N(A)(H(A)))	TLVAPVSVFMLK_12.Gua._1_2_(N(A)(H(A)))
SS_09252022_Exoo_test_RFrac_1-20090	TPAPIYDVPNPPFDLELTNQLDK_23.Gua._1_3_(N(A)(H(A)))	TPAPIYDVPNPPFDLELTNQLDK_23.Gua._1_3_(N(A)(H(A)))
SS_09252022_Exoo_test_RFrac_1-20087	TVASEDLAELLHGALLR_None_1_3_(N(A)(H(A)))	TVASEDLAELLHGALLR_None_1_3_(N(A)(H(A)))
SS_09252022_Exoo_test_RFrac_1-20072	TLVAPVSVFMLK_12.Gua._1_2_(N(H(A)))	TLVAPVSVFMLK_12.Gua._1_2_(N(H(A)))
SS_09252022_Exoo_test_RFrac_1-20007	TLVAPVSVFMLK_12.Gua._1_2_(N(A)(H(A)))	TLVAPVSVFMLK_12.Gua._1_2_(N(A)(H(A)))
SS_09252022_Exoo_test_RFrac_1-19993	TLVAPVSVFMLK_12.Gua._1_2_(N(H(A)))	TLVAPVSVFMLK_12.Gua._1_2_(N(H(A)))
SS_09252022_Exoo_test_RFrac_1-2716	TSGGQATVEK_10.Gua._1_2_(N(H(A)))	TSGGQATVEK_10.Gua._1_2_(N(H(A)))
SS_09252022_Exoo_test_RFrac_1-7178	TLLPPREGSP_None_1_2_(N(H(A)))	TLLPPREGSP_None_1_2_(N(H(A)))
SS_09252022_Exoo_test_RFrac_1-2717	TSGGQATVEK_10.Gua._1_2_(N(H(A)))	TSGGQATVEK_10.Gua._1_2_(N(H(A)))
SS_09252022_Exoo_test_RFrac_1-2784	TSGGQATVEK_10.Gua._1_2_(N(H(A)))	TSGGQATVEK_10.Gua._1_2_(N(H(A)))
SS_09252022_Exoo_test_RFrac_1-4581	SAKPGAAEAPSVK_3.Gua.13.Gua._1_2_(N(H(A)))	SAKPGAAEAPSVK_3.Gua.13.Gua._1_2_(N(H(A)))
SS_09252022_Exoo_test_RFrac_1-4560	SAKPGAAEAPSVK_3.Gua.13.Gua._1_2_(N(H))	SAKPGAAEAPSVK_3.Gua.13.Gua._1_2_(N(H))
SS_09252022_Exoo_test_RFrac_1-4552	SAKPGAAEAPSVK_3.Gua.13.Gua._1_2_(N(H))	SAKPGAAEAPSVK_3.Gua.13.Gua._1_2_(N(H))
SS_09252022_Exoo_test_RFrac_1-4544	TPSAKPGAAEAP_5.Gua._1_2_(N(H(A))(N(H)))	TPSAKPGAAEAP_5.Gua._3_2_(N(H(A))(N(H)))
SS_09252022_Exoo_test_RFrac_1-4536	TRPPGGCHSDEFQCR_7.Car.14.Car._1_3_(N(H(A)))	TRPPGGCHSDEFQCR_7.Car.14.Car._1_3_(N(H(A)))
SS_09252022_Exoo_test_RFrac_1-4449	TRPPGGCHSDEFQCR_7.Car.14.Car._1_3_(N(A)(H(A)))	TRPPGGCHSDEFQCR_7.Car.14.Car._1_3_(N(A)(H(A)))
SS_09252022_Exoo_test_RFrac_1-4191	TEPASPGEGK_10.Gua._1_2_(N(A)(H(A)))	TEPASPGEGK_10.Gua._1_2_(N(A)(H(A)))
SS_09252022_Exoo_test_RFrac_1-4190	TEPASPGEGK_10.Gua._1_2_(N(A)(H(A)))	TEPASPGEGK_10.Gua._1_2_(N(A)(H(A)))
SS_09252022_Exoo_test_RFrac_1-4159	TRPSVVER_None_1_2_(N(H(A(A))))
SS_09252022_Exoo_test_RFrac_1-4145	TEPASPGEGK_10.Gua._1_2_(N(H(A)))	TEPASPGEGK_10.Gua._1_2_(N(H(A)))
SS_09252022_Exoo_test_RFrac_1-4132	TEPASPGEGK_10.Gua._1_2_(N(A)(H(A)))	TEPASPGEGK_10.Gua._1_2_(N(A)(H(A)))
SS_09252022_Exoo_test_RFrac_1-4128	TEPASPGEGK_10.Gua._1_2_(N(A)(H(A)))	TEPASPGEGK_10.Gua._1_2_(N(A)(H(A)))
SS_09252022_Exoo_test_RFrac_1-4005	TSGGQATVEK_10.Gua._1_2_(N(A)(H(A)))	TSGGQATVEK_10.Gua._1_2_(N(A)(H(A)))
SS_09252022_Exoo_test_RFrac_1-4004	TSGGQATVEK_10.Gua._1_2_(N(A)(H(A)))	TSGGQATVEK_10.Gua._1_2_(N(A)(H(A)))
SS_09252022_Exoo_test_RFrac_1-3946	TSGGQATVEK_10.Gua._1_2_(N(A)(H))	TSGGQATVEK_10.Gua._1_2_(N(A)(H))
SS_09252022_Exoo_test_RFrac_1-3933	TSGGQATVEK_10.Gua._1_2_(N(H(A(A))))	TSGGQATVEK_10.Gua._1_2_(N(H(A(A))))
SS_09252022_Exoo_test_RFrac_1-3918	TRPPGGCHSDEFQCR_7.Car.14.Car._1_3_(N(H(A)))	TRPPGGCHSDEFQCR_7.Car.14.Car._1_3_(N(H(A)))
SS_09252022_Exoo_test_RFrac_1-3917	TSGGQATVEK_10.Gua._1_2_(N(A)(H(A)))	TSGGQATVEK_10.Gua._1_2_(N(A)(H(A)))
SS_09252022_Exoo_test_RFrac_1-3835	TRPPGGCHSDEFQCR_7.Car.14.Car._1_3_(N(H(A)))	TRPPGGCHSDEFQCR_7.Car.14.Car._1_3_(N(H(A)))
SS_09252022_Exoo_test_RFrac_1-3610	TANHMRPSAA_None_1_2_(N(A)(H))	TANHMRPSAA_None_1_2_(N(A)(H))
SS_09252022_Exoo_test_RFrac_1-3080	TEPASPGEGK_10.Gua._1_2_(N(H)(N(H(A))))	TEPASPGEGK_10.Gua._1_2_(N(H)(N(H(A))))
SS_09252022_Exoo_test_RFrac_1-2931	TSGGQATVEK_10.Gua._1_2_(N(H(A)))	TSGGQATVEK_10.Gua._1_2_(N(H(A)))
SS_09252022_Exoo_test_RFrac_1-2861	TSGGQATVEK_10.Gua._1_2_(N(H(A)))	TSGGQATVEK_10.Gua._1_2_(N(H(A)))
SS_09252022_Exoo_test_RFrac_1-2783	TSGGQATVEK_10.Gua._1_2_(N(H(A)))	TSGGQATVEK_10.Gua._1_2_(N(H(A)))
SS_09252022_Exoo_test_RFrac_1-7251	TLLPPREGSP_None_1_2_(N(H(A)))	TLLPPREGSP_None_1_2_(N(H(A)))
SS_09252022_Exoo_test_RFrac_1-7335	TLLPPREGSP_None_1_2_(N(H(A)))	TLLPPREGSP_None_1_2_(N(H(A)))
SS_09252022_Exoo_test_RFrac_1-7350	TDRPILDCCACGTAK_8.Car.9.Car.11.Car.15.Gua._1_3_(N(A)(H(A)))	TDRPILDCCACGTAK_8.Car.9.Car.11.Car.15.Gua._1_3_(N(A)(H(A)))
SS_09252022_Exoo_test_RFrac_2-10243	TVPIAGVEATADIENHPSDK_20.Gua._1_3_(N(A)(H))	TVPIAGVEATADIENHPSDK_20.Gua._1_3_(N(A)(H))
SS_09252022_Exoo_test_RFrac_2-10230	TPAPAWPAPPATPR_None_1_2_(N(H))	TPAPAWPAPPATPR_None_1_2_(N(H))
SS_09252022_Exoo_test_RFrac_2-10221	TPAPAWPAPPATPR_None_1_2_(N(H(A)))	TPAPAWPAPPATPR_None_1_2_(N(H(A)))
SS_09252022_Exoo_test_RFrac_2-10180	TVETLGP_None_1_2_(N(A)(H(A)))	TVETLGP_None_1_2_(N(A)(H(A)))
SS_09252022_Exoo_test_RFrac_2-10163	SPPLGTLPK_9.Gua._1_2_(N(A)(H(A)))	SPPLGTLPK_9.Gua._1_2_(N(A)(H(A)))
SS_09252022_Exoo_test_RFrac_2-10122	TPAPAWPAPPATPR_None_1_2_(N(H(A)))	TPAPAWPAPPATPR_None_1_2_(N(H(A)))
SS_09252022_Exoo_test_RFrac_2-10105	TSVQAQPVLP_None_1_2_(N(H(A))(N(H)))	TSVQAQPVLP_None_1_2_(N(H(A))(N(H)))
SS_09252022_Exoo_test_RFrac_2-10003	TSVQAQPVLP_None_1_2_(N(H(A))(N(H)))	TSVQAQPVLP_None_1_2_(N(H(A))(N(H)))
SS_09252022_Exoo_test_RFrac_1-9993	SDQDILEQTHLEA_None_1_2_(N)	SDQDILEQTHLEA_None_1_2_(N)
SS_09252022_Exoo_test_RFrac_1-9903	TSVQAQPVLP_None_1_2_(N(H(A)))	TSVQAQPVLP_None_1_2_(N(H(A)))
SS_09252022_Exoo_test_RFrac_1-9902	TSVQAQPVLP_None_1_2_(N(H(A)))	TSVQAQPVLP_None_1_2_(N(H(A)))
SS_09252022_Exoo_test_RFrac_1-9839	TLAAPSLPR_None_1_2_(N(A)(H(A)))	TLAAPSLPR_None_1_2_(N(A)(H(A)))
SS_09252022_Exoo_test_RFrac_1-9738	TVPIAGVEATADIENHPSDK_20.Gua._18_3_(N(A)(H))	TVPIAGVEATADIENHPSDK_20.Gua._1_3_(N(A)(H))
SS_09252022_Exoo_test_RFrac_1-9721	SPPLGTLPK_9.Gua._1_2_(N(A)(H(A)))	SPPLGTLPK_9.Gua._1_2_(N(A)(H(A)))
SS_09252022_Exoo_test_RFrac_1-9694	TLSPAAWGR_None_1_2_(N(A)(H(A)))	TLSPAAWGR_None_1_2_(N(A)(H(A)))
SS_09252022_Exoo_test_RFrac_1-9663	TVPIAGVEATADIENHPSDK_20.Gua._1_3_(N(H(A)))	TVPIAGVEATADIENHPSDK_20.Gua._1_3_(N(H(A)))
SS_09252022_Exoo_test_RFrac_1-9633	SPPLGTLPK_9.Gua._1_2_(N(A)(H(A)))	SPPLGTLPK_9.Gua._1_2_(N(A)(H(A)))
SS_09252022_Exoo_test_RFrac_1-9629	SPPLGTLPK_9.Gua._1_2_(N(A)(H(A)))	SPPLGTLPK_9.Gua._1_2_(N(A)(H(A)))
SS_09252022_Exoo_test_RFrac_1-9588	TPAPAWPAPPATPR_None_1_2_(N(H(A)))	TPAPAWPAPPATPR_None_1_2_(N(H(A)))
SS_09252022_Exoo_test_RFrac_1-9564	SPPLGTLPK_9.Gua._1_2_(N(A)(H(A)))	SPPLGTLPK_9.Gua._1_2_(N(A)(H(A)))
SS_09252022_Exoo_test_RFrac_1-9514	TPAPAWPAPPATPR_None_1_2_(N(H(A)))	TPAPAWPAPPATPR_None_1_2_(N(H(A)))
SS_09252022_Exoo_test_RFrac_1-9380	SEALSAV_None_1_2_(N(A)(H(A)))	SEALSAV_None_1_2_(N(A)(H(A)))
SS_09252022_Exoo_test_RFrac_1-9378	TSVQAQPVLP_None_1_2_(N(H(A))(N(H)))	TSVQAQPVLP_None_1_2_(N(H(A))(N(H)))
SS_09252022_Exoo_test_RFrac_2-10268	SPPLGTLPK_9.Gua._1_2_(N(A)(H(A)))	SPPLGTLPK_9.Gua._1_2_(N(A)(H(A)))
SS_09252022_Exoo_test_RFrac_1-9293	TSVQAQPVLP_None_1_2_(N(H(A))(N(H)))
SS_09252022_Exoo_test_RFrac_2-10285	SPPLGTLPK_9.Gua._1_2_(N(H(A)))	SPPLGTLPK_9.Gua._1_2_(N(H(A)))
SS_09252022_Exoo_test_RFrac_2-10350	TVPIAGVEATADIENHPSDK_20.Gua._1_3_(N(A)(H))	TVPIAGVEATADIENHPSDK_20.Gua._1_3_(N(A)(H))
SS_09252022_Exoo_test_RFrac_2-11381	TLAAPSLPRA_None_1_2_(N(A)(H))	TLAAPSLPRA_None_1_2_(N(A)(H))
SS_09252022_Exoo_test_RFrac_2-11373	TLAAPSLPRA_None_1_2_(N(A)(H(A)))	TLAAPSLPRA_None_1_2_(N(A)(H(A)))
SS_09252022_Exoo_test_RFrac_2-11368	TLAAPSLPRA_None_1_2_(N(A)(H(A)))	TLAAPSLPRA_None_1_2_(N(A)(H(A)))
SS_09252022_Exoo_test_RFrac_2-11326	TCFPLTQFTCNNGR_2.Car.10.Car._1_2_(N)	TCFPLTQFTCNNGR_2.Car.10.Car._1_2_(N)
SS_09252022_Exoo_test_RFrac_2-11314	SQIPAMEESCEAVEAR_10.Car._1_2_(N(A)(H(A)))
SS_09252022_Exoo_test_RFrac_2-11250	TRSPFVPPPP_None_1_2_(N(A)(H(A)))	TRSPFVPPPP_None_1_2_(N(A)(H(A)))
SS_09252022_Exoo_test_RFrac_2-11232	TCFPLTQFTCNNGR_2.Car.10.Car._1_2_(N)	TCFPLTQFTCNNGR_2.Car.10.Car._1_2_(N)
SS_09252022_Exoo_test_RFrac_2-11218	TCFPLTQFTCNNGR_2.Car.10.Car._1_2_(N)	TCFPLTQFTCNNGR_2.Car.10.Car._1_2_(N)
SS_09252022_Exoo_test_RFrac_2-11199	SPAGAPYSWEAGDER_None_1_2_(N(A)(H(A)))	SPAGAPYSWEAGDER_None_8_2_(N(A)(H(A)))
SS_09252022_Exoo_test_RFrac_2-11018	TSVQAQPVLP_None_1_2_(N(H(A)))	TSVQAQPVLP_None_1_2_(N(H(A)))
SS_09252022_Exoo_test_RFrac_2-10988	TQHPVTTLIDIVAMK_15.Gua._1_3_(N(H)(N(H(N(H(A))))))	TQHPVTTLIDIVAMK_15.Gua._1_3_(N(H)(N(H(N(H(A))))))
SS_09252022_Exoo_test_RFrac_2-10966	TPDAVDKYLETPGDENEHAHFQK_7.Gua.23.Gua._1_4_(N(A)(H(A)))	TPDAVDKYLETPGDENEHAHFQK_7.Gua.23.Gua._1_4_(N(A)(H(A)))
SS_09252022_Exoo_test_RFrac_2-10867	TPDAVDKYLETPGDENEHAHFQK_7.Gua.23.Gua._1_4_(N(A)(H(A)))	TPDAVDKYLETPGDENEHAHFQK_7.Gua.23.Gua._1_4_(N(A)(H(A)))
SS_09252022_Exoo_test_RFrac_2-10822	TTVPIIP_None_1_2_(N(H(A))(N(H)))	TTVPIIP_None_1_2_(N(H(A))(N(H)))
SS_09252022_Exoo_test_RFrac_2-10818	TSVQAQPVLP_None_1_2_(N(H(A)))	TSVQAQPVLP_None_1_2_(N(H(A)))
SS_09252022_Exoo_test_RFrac_2-10799	TPDAVDKYLETPGDENEHAHFQK_7.Gua.23.Gua._1_4_(N(A)(H(A)))	TPDAVDKYLETPGDENEHAHFQK_7.Gua.23.Gua._1_4_(N(A)(H(A)))
SS_09252022_Exoo_test_RFrac_2-10718	TSVQAQPVLP_None_1_2_(N(H(A)))	TSVQAQPVLP_None_1_2_(N(H(A)))
SS_09252022_Exoo_test_RFrac_2-10683	TPFEELLSEHP_None_1_2_(N(H))	TPFEELLSEHP_None_1_2_(N(H))
SS_09252022_Exoo_test_RFrac_2-10671	TPFEELLSEHP_None_1_2_(N(H))	TPFEELLSEHP_None_1_2_(N(H))
SS_09252022_Exoo_test_RFrac_2-10632	SDQDILEQTHLEA_None_1_2_(N)	SDQDILEQTHLEA_None_1_2_(N)
SS_09252022_Exoo_test_RFrac_2-10613	TSVQAQPVLP_None_1_2_(N(H(A)))	TSVQAQPVLP_None_1_2_(N(H(A)))
SS_09252022_Exoo_test_RFrac_2-10533	TSVQAQPVLP_None_1_2_(N(H(A)))	TSVQAQPVLP_None_1_2_(N(H(A)))
SS_09252022_Exoo_test_RFrac_2-10529	TSVQAQPVLP_None_1_2_(N(H(A)))	TSVQAQPVLP_None_1_2_(N(H(A)))
SS_09252022_Exoo_test_RFrac_2-10301	TLSPAAWGR_None_1_2_(N(A)(H(A)))	TLSPAAWGR_None_1_2_(N(A)(H(A)))
SS_09252022_Exoo_test_RFrac_1-19767	TVASEDLAELLHGALLR_None_1_3_(N(A)(H(A)))	TVASEDLAELLHGALLR_None_1_3_(N(A)(H(A)))
SS_09252022_Exoo_test_RFrac_1-9235	TQKLQMPICSECEEK_3.Gua.9.Car.12.Car.15.Gua._1_3_(N(A)(H(A)))	TQKLQMPICSECEEK_3.Gua.9.Car.12.Car.15.Gua._1_3_(N(A)(H(A)))
SS_09252022_Exoo_test_RFrac_1-9167	TLAAPSLPRA_None_1_2_(N(H(A)))	TLAAPSLPRA_None_1_2_(N(H(A)))
SS_09252022_Exoo_test_RFrac_1-8203	TTVAPIIH_None_1_2_(N(H(A(A)))(N(H(A))))	TTVAPIIH_None_1_2_(N(H(A(A)))(N(H(A))))
SS_09252022_Exoo_test_RFrac_1-8199	TPAPAWPAPPATPR_None_1_2_(N)	TPAPAWPAPPATPR_None_1_2_(N)
SS_09252022_Exoo_test_RFrac_1-8171	TISPGAAEVPGQPR_None_1_2_(N(H(A(A))))	TISPGAAEVPGQPR_None_1_2_(N(H(A(A))))
SS_09252022_Exoo_test_RFrac_1-8078	TISPGAAEVPGQPR_None_1_2_(N(A)(H(A)))	TISPGAAEVPGQPR_None_1_2_(N(A)(H(A)))
SS_09252022_Exoo_test_RFrac_1-7997	SPPLGTLPK_9.Gua._1_2_(N(H(A)))	SPPLGTLPK_9.Gua._1_2_(N(H(A)))
SS_09252022_Exoo_test_RFrac_1-7986	SPPLGTLPK_9.Gua._1_2_(N(H(A)))	SPPLGTLPK_9.Gua._1_2_(N(H(A)))
SS_09252022_Exoo_test_RFrac_1-7916	SPPLGTLPK_9.Gua._1_2_(N(H(A)))	SPPLGTLPK_9.Gua._1_2_(N(H(A)))
SS_09252022_Exoo_test_RFrac_1-7867	TTSHYGF_None_1_2_(N(N(H))(H(A(A))))	TTSHYGF_None_1_2_(N(N(H))(H(A(A))))
SS_09252022_Exoo_test_RFrac_1-7840	SPPLGTLPK_9.Gua._1_2_(N(H(A)))	SPPLGTLPK_9.Gua._1_2_(N(H(A)))
SS_09252022_Exoo_test_RFrac_1-7768	SQIPAMEESCEAVEAR_10.Car._1_2_(N(H))	SQIPAMEESCEAVEAR_10.Car._9_2_(N(H))
SS_09252022_Exoo_test_RFrac_1-7710	TCAPNQFQCSITK_2.Car.9.Car.13.Gua._1_2_(N(H(A)))	TCAPNQFQCSITK_2.Car.9.Car.13.Gua._1_2_(N(H(A)))
SS_09252022_Exoo_test_RFrac_1-7689	TTHFPPAGNIVNSEQK_16.Gua._1_3_(N(H)(N(H(A(A)))))	TTHFPPAGNIVNSEQK_16.Gua._1_3_(N(H)(N(H(A(A)))))
SS_09252022_Exoo_test_RFrac_1-7654	TCAPNQFQCSITK_2.Car.9.Car.13.Gua._10_2_(N(H))	TCAPNQFQCSITK_2.Car.9.Car.13.Gua._1_2_(N(H))
SS_09252022_Exoo_test_RFrac_1-7632	TCAPNQFQCSITK_2.Car.9.Car.13.Gua._1_2_(N)
SS_09252022_Exoo_test_RFrac_1-7629	TCAPNQFQCSITK_2.Car.9.Car.13.Gua._1_2_(N(H(A)))	TCAPNQFQCSITK_2.Car.9.Car.13.Gua._10_2_(N(H(A)))
SS_09252022_Exoo_test_RFrac_1-7607	TEPTDAAVVPR_None_1_2_(N(A)(H(A)))	TEPTDAAVVPR_None_1_2_(N(A)(H(A)))
SS_09252022_Exoo_test_RFrac_1-7600	TEPTDAAVVPR_None_1_2_(N(A)(H(A)))	TEPTDAAVVPR_None_1_2_(N(A)(H(A)))
SS_09252022_Exoo_test_RFrac_1-7522	TEPTDAAVVPR_None_1_2_(N(A)(H(A)))	TEPTDAAVVPR_None_1_2_(N(A)(H(A)))
SS_09252022_Exoo_test_RFrac_1-7476	SPGEGKEDAFSK_6.Gua.12.Gua._1_3_(N(H(F)(N(H(N(H(F)))))))	SPGEGKEDAFSK_6.Gua.12.Gua._1_3_(N(H(F)(N(H(N(H(F)))))))
SS_09252022_Exoo_test_RFrac_1-7459	SPVPPLRPEGGEEET_None_1_2_(N(H(A)))	SPVPPLRPEGGEEET_None_1_2_(N(H(A)))
SS_09252022_Exoo_test_RFrac_1-7455	TSVQAQPVLP_None_1_2_(N(H(N(H))))	TSVQAQPVLP_None_1_2_(N(H(N(H))))
SS_09252022_Exoo_test_RFrac_1-7380	TDRPILDCCACGTAK_8.Car.9.Car.11.Car.15.Gua._1_3_(N(A)(H(A)))	TDRPILDCCACGTAK_8.Car.9.Car.11.Car.15.Gua._1_3_(N(A)(H(A)))
SS_09252022_Exoo_test_RFrac_1-7369	SPVPPLRPEGGEEET_None_1_2_(N(H(A)))	SPVPPLRPEGGEEET_None_1_2_(N(H(A)))
SS_09252022_Exoo_test_RFrac_1-8267	TPAPAWPAPPATPR_None_1_2_(N)	TPAPAWPAPPATPR_None_1_2_(N)
SS_09252022_Exoo_test_RFrac_1-9178	TPTPAPAWPAPPATPR_None_1_2_(N)	TPTPAPAWPAPPATPR_None_1_2_(N)
SS_09252022_Exoo_test_RFrac_1-8286	TPAPAWPAPPATPR_None_1_2_(N)	TPAPAWPAPPATPR_None_1_2_(N)
SS_09252022_Exoo_test_RFrac_1-8389	TPAPAWPAPPATPR_None_1_2_(N)	TPAPAWPAPPATPR_None_1_2_(N)
SS_09252022_Exoo_test_RFrac_1-9137	TEPADSEPLELGGPGAGPEQEEQSAGQK_28.Gua._1_3_(N)	TEPADSEPLELGGPGAGPEQEEQSAGQK_28.Gua._1_3_(N)
SS_09252022_Exoo_test_RFrac_1-8949	TCAPNQFQCSITK_2.Car.9.Car.13.Gua._1_3_(N(A)(H(A)))
SS_09252022_Exoo_test_RFrac_1-8943	TLAAPSLPRA_None_1_2_(N(H(A)))	TLAAPSLPRA_None_1_2_(N(H(A)))
SS_09252022_Exoo_test_RFrac_1-8938	TVLSLAR_None_1_2_(N(A)(H(A)))	TVLSLAR_None_1_2_(N(A)(H(A)))
SS_09252022_Exoo_test_RFrac_1-8924	TPTPAPAWPAPPATPR_None_1_2_(N(H))	TPTPAPAWPAPPATPR_None_1_2_(N(H))
SS_09252022_Exoo_test_RFrac_1-8835	TLAAPSLPRA_None_1_2_(N(H(A)))	TLAAPSLPRA_None_1_2_(N(H(A)))
SS_09252022_Exoo_test_RFrac_1-8824	TLAAPSLPRA_None_1_2_(N(A)(H))	TLAAPSLPRA_None_1_2_(N(A)(H))
SS_09252022_Exoo_test_RFrac_1-8818	TLLPPREGSP_None_1_2_(N(A)(H))	TLLPPREGSP_None_1_2_(N(A)(H))
SS_09252022_Exoo_test_RFrac_1-8802	TLPPESDIDLGPR_None_1_2_(N(H))	TLPPESDIDLGPR_None_1_2_(N(H))
SS_09252022_Exoo_test_RFrac_1-8751	TLLPPREGSP_None_1_2_(N(A)(H(A)))	TLLPPREGSP_None_1_2_(N(A)(H(A)))
SS_09252022_Exoo_test_RFrac_1-8746	TLLPPREGSP_None_1_2_(N(A)(H(A)))	TLLPPREGSP_None_1_2_(N(A)(H(A)))
SS_09252022_Exoo_test_RFrac_1-8732	TLAAPSLPRA_None_1_2_(N(A)(H))	TLAAPSLPRA_None_1_2_(N(A)(H))
SS_09252022_Exoo_test_RFrac_1-8719	TLPPESDIDLGPR_None_1_2_(N(H))	TLPPESDIDLGPR_None_1_2_(N(H))
SS_09252022_Exoo_test_RFrac_1-8714	TLPPESDIDLGPR_None_1_2_(N(H))	TLPPESDIDLGPR_None_1_2_(N(H))
SS_09252022_Exoo_test_RFrac_1-8706	TPNSFPIEPR_None_1_2_(N(A)(H))	TPNSFPIEPR_None_1_2_(N(A)(H))
SS_09252022_Exoo_test_RFrac_1-8677	TLLPPREGSP_None_1_2_(N(A)(H(A)))	TLLPPREGSP_None_1_2_(N(A)(H(A)))
SS_09252022_Exoo_test_RFrac_1-8665	TLLPPREGSP_None_1_2_(N(A)(H(A)))	TLLPPREGSP_None_1_2_(N(A)(H(A)))
SS_09252022_Exoo_test_RFrac_1-8661	TPPSNIFGGLDESLLAR_None_1_3_(N(H(F))(N(H(F))))	TPPSNIFGGLDESLLAR_None_1_3_(N(H(F))(N(H(F))))
SS_09252022_Exoo_test_RFrac_1-8641	TLPPESDIDLGPR_None_1_2_(N(H))	TLPPESDIDLGPR_None_1_2_(N(H))
SS_09252022_Exoo_test_RFrac_1-8636	TLPPESDIDLGPR_None_1_2_(N(H))	TLPPESDIDLGPR_None_1_2_(N(H))
SS_09252022_Exoo_test_RFrac_1-8560	TVPIAGVEATADIENHPSDK_20.Gua._1_3_(N(H))	TVPIAGVEATADIENHPSDK_20.Gua._1_3_(N(H))
SS_09252022_Exoo_test_RFrac_1-8509	SQMPSEPAGPPGFPR_None_1_2_(N)	SQMPSEPAGPPGFPR_None_1_2_(N)
SS_09252022_Exoo_test_RFrac_1-8434	STVIYPSLQ_None_1_2_(N(H(N(H))))	STVIYPSLQ_None_1_2_(N(H(N(H))))
SS_09252022_Exoo_test_RFrac_1-8344	STVIYPSLQ_None_1_2_(N(H(N(H))))
SS_09252022_Exoo_test_RFrac_1-19751	TVASEDLAELLHGALLR_None_1_3_(N(A)(H(A)))	TVASEDLAELLHGALLR_None_1_3_(N(A)(H(A)))
SS_09252022_Exoo_test_RFrac_1-19688	TVASEDLAELLHGALLR_None_1_3_(N(A)(H(A)))	TVASEDLAELLHGALLR_None_1_3_(N(A)(H(A)))
SS_09252022_Exoo_test_RFrac_1-19618	TLEDLALELT_None_1_2_(N(A)(H(A)))	TLEDLALELT_None_1_2_(N(A)(H(A)))
SS_09252022_Exoo_test_RFrac_1-13011	TTIEMNILAE_None_1_2_(N(H(A))(N(H)))	TTIEMNILAE_None_1_2_(N(H(A))(N(H)))
SS_09252022_Exoo_test_RFrac_1-13003	TDPWHLDHLDSASADFPYNPGQGQAIR_None_11_4_(N(H))	TDPWHLDHLDSASADFPYNPGQGQAIR_None_1_4_(N(H))
SS_09252022_Exoo_test_RFrac_1-12906	TTIEMNILAE_None_1_2_(N(H(A))(N(H)))	TTIEMNILAE_None_1_2_(N(H(A))(N(H)))
SS_09252022_Exoo_test_RFrac_1-12841	TSVQAQPVLP_None_1_2_(N(A)(H))	TSVQAQPVLP_None_1_2_(N(A)(H))
SS_09252022_Exoo_test_RFrac_1-12768	TTIEMNILAE_None_1_2_(N(H(A))(N(H)))	TTIEMNILAE_None_1_2_(N(H(A))(N(H)))
SS_09252022_Exoo_test_RFrac_1-12708	TSVQAQPVLP_None_1_2_(N(A)(H))	TSVQAQPVLP_None_1_2_(N(A)(H))
SS_09252022_Exoo_test_RFrac_1-12686	TTIEMNILAE_None_1_2_(N(H)(N(H(A))))	TTIEMNILAE_None_1_2_(N(H)(N(H(A))))
SS_09252022_Exoo_test_RFrac_1-12676	TTIEMNILAE_None_1_2_(N(H(A))(N(H)))	TTIEMNILAE_None_1_2_(N(H(A))(N(H)))
SS_09252022_Exoo_test_RFrac_1-12615	TSVQAQPVLP_None_1_2_(N(A)(H))	TSVQAQPVLP_None_1_2_(N(A)(H))
SS_09252022_Exoo_test_RFrac_1-12544	TTVPIIP_None_1_2_(N(N(H))(H(A(A))))	TTVPIIP_None_1_2_(N(N(H))(H(A(A))))
SS_09252022_Exoo_test_RFrac_1-12486	TSVQAQPVLP_None_1_2_(N(H(A)))	TSVQAQPVLP_None_1_2_(N(H(A)))
SS_09252022_Exoo_test_RFrac_1-12472	STVIYPSLQ_None_1_2_(N(H)(N(H(A(A)))))
SS_09252022_Exoo_test_RFrac_1-12466	STVIYPSLQ_None_1_2_(N(N(H))(H(A(A))))	STVIYPSLQ_None_1_2_(N(N(H))(H(A(A))))
SS_09252022_Exoo_test_RFrac_1-12441	TTVPIIP_None_1_2_(N(H(A))(N(H(A))))	TTVPIIP_None_1_2_(N(H(A))(N(H(A))))
SS_09252022_Exoo_test_RFrac_1-12433	TTVPIIP_None_1_2_(N(N(H))(H(A(A))))	TTVPIIP_None_1_2_(N(N(H))(H(A(A))))
SS_09252022_Exoo_test_RFrac_1-12402	TSVQAQPVLP_None_1_2_(N(A)(H(A)))	TSVQAQPVLP_None_1_2_(N(A)(H(A)))
SS_09252022_Exoo_test_RFrac_1-12398	TQVGPGVDAVPLEPKT_15.Gua._16_3_(N(A)(H(A)))
SS_09252022_Exoo_test_RFrac_1-12380	STVIYPSLQ_None_1_2_(N(H(A))(N(H(A))))	STVIYPSLQ_None_1_2_(N(H(A))(N(H(A))))
SS_09252022_Exoo_test_RFrac_1-12289	TSVQAQPVLP_None_1_2_(N(H(A))(N(H(A))))	TSVQAQPVLP_None_1_2_(N(H(A))(N(H(A))))
SS_09252022_Exoo_test_RFrac_1-12159	TLPPESDIDLGPR_None_1_2_(N(A)(H(A)))	TLPPESDIDLGPR_None_1_2_(N(A)(H(A)))
SS_09252022_Exoo_test_RFrac_1-12130	TLPPESDIDLGPR_None_1_2_(N(A)(H))	TLPPESDIDLGPR_None_1_2_(N(A)(H))
SS_09252022_Exoo_test_RFrac_1-12102	TSVQAQPVLP_None_1_2_(N(H(A))(N(H(A))))	TSVQAQPVLP_None_1_2_(N(H(A))(N(H(A))))
SS_09252022_Exoo_test_RFrac_1-12028	TLPPESDIDLGPR_None_1_2_(N(A)(H(A)))
SS_09252022_Exoo_test_RFrac_1-13031	TDPWHLDHLDSASADFPYNPGQGQAIR_None_1_3_(N(H))	TDPWHLDHLDSASADFPYNPGQGQAIR_None_1_3_(N(H))
SS_09252022_Exoo_test_RFrac_1-11976	TSVQAQPVLP_None_1_2_(N(N(H))(H(A(A))))
SS_09252022_Exoo_test_RFrac_1-13032	TQHPVTTLIDIVAMK_15.Gua.14.Oxi._1_3_(N(N(H))(H(A(A))))	TQHPVTTLIDIVAMK_15.Gua.14.Oxi._1_3_(N(N(H))(H(A(A))))
SS_09252022_Exoo_test_RFrac_1-13298	SPGPSEALSAV_None_9_2_(N(A)(H(A)))	SPGPSEALSAV_None_5_2_(N(A)(H(A)))
SS_09252022_Exoo_test_RFrac_1-14814	TGPDVEDAGDETPDVDPELLR_None_1_2_(N(A)(H(A)))
SS_09252022_Exoo_test_RFrac_1-14788	TGPDVEDAGDETPDVDPELLR_None_1_3_(N(A)(H(A)))	TGPDVEDAGDETPDVDPELLR_None_1_3_(N(A)(H(A)))
SS_09252022_Exoo_test_RFrac_1-14749	TGPDVEDAGDETPDVDPELLR_None_1_2_(N(A)(H(A)))	TGPDVEDAGDETPDVDPELLR_None_1_2_(N(A)(H(A)))
SS_09252022_Exoo_test_RFrac_1-14710	TGPDVEDAGDETPDVDPELLR_None_1_3_(N(A)(H(A)))	TGPDVEDAGDETPDVDPELLR_None_1_3_(N(A)(H(A)))
SS_09252022_Exoo_test_RFrac_1-14668	TQHPVTTLIDIVAMK_15.Gua._1_3_(N(N(H))(H(A(A))))	TQHPVTTLIDIVAMK_15.Gua._6_3_(N(N(H))(H(A(A))))
SS_09252022_Exoo_test_RFrac_1-14660	TQEGPGDMDRPWVPEVMSK_19.Gua._1_3_(N(A)(H(A)))	TQEGPGDMDRPWVPEVMSK_19.Gua._1_3_(N(A)(H(A)))
SS_09252022_Exoo_test_RFrac_1-14627	TGPDVEDAGDETPDVDPELLR_None_1_3_(N(A)(H(A)))	TGPDVEDAGDETPDVDPELLR_None_1_3_(N(A)(H(A)))
SS_09252022_Exoo_test_RFrac_1-14606	TMASAGGDLHMTQFFR_None_1_3_(N(A)(H(A)))	TMASAGGDLHMTQFFR_None_1_3_(N(A)(H(A)))
SS_09252022_Exoo_test_RFrac_1-14538	TQEGPGDMDRPWVPEVMSK_19.Gua._1_3_(N(A)(H(A)))	TQEGPGDMDRPWVPEVMSK_19.Gua._1_3_(N(A)(H(A)))
SS_09252022_Exoo_test_RFrac_1-13680	TCFPLTQFTCNNGR_2.Car.10.Car._1_3_(N(A)(H(A)))
SS_09252022_Exoo_test_RFrac_1-13601	TCFPLTQFTCNNGR_2.Car.10.Car._1_2_(N(A)(H(A)))
SS_09252022_Exoo_test_RFrac_1-13590	TCFPLTQFTCNNGR_2.Car.10.Car._1_3_(N(A)(H(A)))	TCFPLTQFTCNNGR_2.Car.10.Car._1_3_(N(A)(H(A)))
SS_09252022_Exoo_test_RFrac_1-13580	TVPIAGVEATADIENHP_None_1_3_(N(A)(H(A)))	TVPIAGVEATADIENHP_None_1_3_(N(A)(H(A)))
SS_09252022_Exoo_test_RFrac_1-13524	TANAALPADPPASVVVGPVVVPR_None_1_3_(N(H))	TANAALPADPPASVVVGPVVVPR_None_1_3_(N(H))
SS_09252022_Exoo_test_RFrac_1-13521	TCFPLTQFTCNNGR_2.Car.10.Car._1_3_(N(A)(H(A)))	TCFPLTQFTCNNGR_2.Car.10.Car._1_3_(N(A)(H(A)))
SS_09252022_Exoo_test_RFrac_1-13511	TANAALPADPPASVVVGPVVVPR_None_1_2_(N(H))	TANAALPADPPASVVVGPVVVPR_None_1_2_(N(H))
SS_09252022_Exoo_test_RFrac_1-13467	TGDILPGESV_None_1_2_(N(A)(H(A)))	TGDILPGESV_None_1_2_(N(A)(H(A)))
SS_09252022_Exoo_test_RFrac_1-13425	TANAALPADPPASVVVGPVVVPR_None_1_3_(N(H))	TANAALPADPPASVVVGPVVVPR_None_1_3_(N(H))
SS_09252022_Exoo_test_RFrac_1-13412	TANAALPADPPASVVVGPVVVPR_None_1_2_(N(H))	TANAALPADPPASVVVGPVVVPR_None_1_2_(N(H))
SS_09252022_Exoo_test_RFrac_1-13405	TGDILPGESV_None_1_2_(N(A)(H(A)))	TGDILPGESV_None_1_2_(N(A)(H(A)))
SS_09252022_Exoo_test_RFrac_1-13402	TALHSKMDELEGQLLAK_6.Gua.17.Gua._1_3_(N(A)(H(A)))	TALHSKMDELEGQLLAK_6.Gua.17.Gua._1_3_(N(A)(H(A)))
SS_09252022_Exoo_test_RFrac_1-13385	TGGSGLSR_None_1_2_(N(A)(H(A)))	TGGSGLSR_None_1_2_(N(A)(H(A)))
SS_09252022_Exoo_test_RFrac_1-13307	TALHSKMDELEGQLLAK_6.Gua.17.Gua._1_3_(N(A)(H(A)))	TALHSKMDELEGQLLAK_6.Gua.17.Gua._1_3_(N(A)(H(A)))
SS_09252022_Exoo_test_RFrac_1-13107	TDPWHLDHLDSASADFPYNPGQGQAIR_None_11_4_(N(H))	TDPWHLDHLDSASADFPYNPGQGQAIR_None_1_4_(N(H))
SS_09252022_Exoo_test_RFrac_1-14882	TGPDVEDAGDETPDVDPELLR_None_1_3_(N(A)(H(A)))	TGPDVEDAGDETPDVDPELLR_None_1_3_(N(A)(H(A)))
SS_09252022_Exoo_test_RFrac_1-11971	TLPPESDIDLGPR_None_1_2_(N(A)(H(A)))
SS_09252022_Exoo_test_RFrac_1-11666	TTVPIIP_None_1_2_(N(H)(N(H(A(A)))))
SS_09252022_Exoo_test_RFrac_1-10745	TCFPLTQFTCNNGR_2.Car.10.Car._1_2_(N)
SS_09252022_Exoo_test_RFrac_1-10737	TNDVDVYFETSADDNEHAR_None_1_3_(N(A)(H(A)))	TNDVDVYFETSADDNEHAR_None_1_3_(N(A)(H(A)))
SS_09252022_Exoo_test_RFrac_1-10701	TRSPFVPPPP_None_1_2_(N(A)(H(A)))	TRSPFVPPPP_None_1_2_(N(A)(H(A)))
SS_09252022_Exoo_test_RFrac_1-10667	TRSPFVPPPP_None_1_2_(N(A)(H(A)))	TRSPFVPPPP_None_1_2_(N(A)(H(A)))
SS_09252022_Exoo_test_RFrac_1-10662	SQIPAMEESCEAVEAR_10.Car._1_2_(N(A)(H(A)))
SS_09252022_Exoo_test_RFrac_1-10658	TLAAPSLPRA_None_1_2_(N(A)(H(A)))	TLAAPSLPRA_None_1_2_(N(A)(H(A)))
SS_09252022_Exoo_test_RFrac_1-10587	SPAGAPYSWEAGDER_None_1_2_(N(A)(H(A)))
SS_09252022_Exoo_test_RFrac_1-10574	TRSPFVPPPP_None_1_2_(N(A)(H(A)))	TRSPFVPPPP_None_1_2_(N(A)(H(A)))
SS_09252022_Exoo_test_RFrac_1-10573	TCFPLTQFTCNNGR_2.Car.10.Car._1_2_(N)	TCFPLTQFTCNNGR_2.Car.10.Car._1_2_(N)
SS_09252022_Exoo_test_RFrac_1-10568	TCFPLTQFTCNNGR_2.Car.10.Car._1_2_(N)	TCFPLTQFTCNNGR_2.Car.10.Car._1_2_(N)
SS_09252022_Exoo_test_RFrac_1-10563	TRSPFVPPPP_None_1_2_(N(A)(H(A)))	TRSPFVPPPP_None_1_2_(N(A)(H(A)))
SS_09252022_Exoo_test_RFrac_1-10479	TCFPLTQFTCNNGR_2.Car.10.Car._1_2_(N)	TCFPLTQFTCNNGR_2.Car.10.Car._1_2_(N)
SS_09252022_Exoo_test_RFrac_1-10378	TSVQAQPVLP_None_1_2_(N(H(A)))
SS_09252022_Exoo_test_RFrac_1-10372	TSVQAQPVLP_None_1_2_(N(H(A)))	TSVQAQPVLP_None_1_2_(N(H(A)))
SS_09252022_Exoo_test_RFrac_1-10329	TPDAVDKYLETPGDENEHAHFQK_7.Gua.23.Gua._1_4_(N(A)(H(A)))	TPDAVDKYLETPGDENEHAHFQK_7.Gua.23.Gua._1_4_(N(A)(H(A)))
SS_09252022_Exoo_test_RFrac_1-10279	TSVQAQPVLP_None_1_2_(N(H(A)))	TSVQAQPVLP_None_1_2_(N(H(A)))
SS_09252022_Exoo_test_RFrac_1-10277	TSVQAQPVLP_None_1_2_(N(H(A)))	TSVQAQPVLP_None_1_2_(N(H(A)))
SS_09252022_Exoo_test_RFrac_1-10257	TTVPIIP_None_1_2_(N(H(A))(N(H)))	TTVPIIP_None_1_2_(N(H(A))(N(H)))
SS_09252022_Exoo_test_RFrac_1-10208	TPDAVDKYLETPGDENEHAHFQK_7.Gua.23.Gua._1_4_(N(A)(H(A)))	TPDAVDKYLETPGDENEHAHFQK_7.Gua.23.Gua._1_4_(N(A)(H(A)))
SS_09252022_Exoo_test_RFrac_1-10207	TSVQAQPVLP_None_1_2_(N(H(A)))	TSVQAQPVLP_None_1_2_(N(H(A)))
SS_09252022_Exoo_test_RFrac_1-10202	TSVQAQPVLP_None_1_2_(N(H(A)))	TSVQAQPVLP_None_1_2_(N(H(A)))
SS_09252022_Exoo_test_RFrac_1-10179	TTVPIIP_None_1_2_(N(H(A))(N(H)))	TTVPIIP_None_1_2_(N(H(A))(N(H)))
SS_09252022_Exoo_test_RFrac_1-10110	TSVQAQPVLP_None_1_2_(N(H(A)))	TSVQAQPVLP_None_1_2_(N(H(A)))
SS_09252022_Exoo_test_RFrac_1-10753	TRSPFVPPPP_None_1_2_(N(H(A(A))))	TRSPFVPPPP_None_1_2_(N(H(A(A))))
SS_09252022_Exoo_test_RFrac_1-11838	TSVQAQPVLP_None_1_2_(N(N(H))(H(A(A))))	TSVQAQPVLP_None_1_2_(N(N(H))(H(A(A))))
SS_09252022_Exoo_test_RFrac_1-10787	TLAAPSLPRA_None_1_2_(N(A)(H))	TLAAPSLPRA_None_1_2_(N(A)(H))
SS_09252022_Exoo_test_RFrac_1-10835	TRSPFVPPPP_None_1_2_(N(A)(H(A)))	TRSPFVPPPP_None_1_2_(N(A)(H(A)))
SS_09252022_Exoo_test_RFrac_1-11665	TISEPGEAL_None_1_2_(N(A)(H(A)))	TISEPGEAL_None_1_2_(N(A)(H(A)))
SS_09252022_Exoo_test_RFrac_1-11479	SPALTIEKL_8.Gua._1_2_(N(H(A)))	SPALTIEKL_8.Gua._1_2_(N(H(A)))
SS_09252022_Exoo_test_RFrac_1-11409	TTGDRFLP_None_1_2_(N(A)(H(A)))	TTGDRFLP_None_1_2_(N(A)(H(A)))
SS_09252022_Exoo_test_RFrac_1-11399	SPALTIEKL_8.Gua._1_2_(N(H(A)))	SPALTIEKL_8.Gua._1_2_(N(H(A)))
SS_09252022_Exoo_test_RFrac_1-11391	TTGDRFLP_None_1_2_(N(A)(H(A)))	TTGDRFLP_None_1_2_(N(A)(H(A)))
SS_09252022_Exoo_test_RFrac_1-11390	SPALTIEKL_8.Gua._1_2_(N(H(A)))	SPALTIEKL_8.Gua._1_2_(N(H(A)))
SS_09252022_Exoo_test_RFrac_1-11331	SCSWNQFACSVK_2.Car.9.Car.12.Gua._1_2_(N(H(A)))	SCSWNQFACSVK_2.Car.9.Car.12.Gua._3_2_(N(H(A)))
SS_09252022_Exoo_test_RFrac_1-11324	TTGDRFLP_None_1_2_(N(A)(H(A)))	TTGDRFLP_None_1_2_(N(A)(H(A)))
SS_09252022_Exoo_test_RFrac_1-11321	SPGFQIPGTDHEYEHVSFHK_20.Gua._1_4_(N(A)(H(A)))	SPGFQIPGTDHEYEHVSFHK_20.Gua._1_4_(N(A)(H(A)))
SS_09252022_Exoo_test_RFrac_1-11315	TTGDRFLP_None_1_2_(N(A)(H(A)))	TTGDRFLP_None_1_2_(N(A)(H(A)))
SS_09252022_Exoo_test_RFrac_1-11314	TAFASEDLVVRV_None_1_2_(N(H))	TAFASEDLVVRV_None_1_2_(N(H))
SS_09252022_Exoo_test_RFrac_1-11261	TNDVDVYFETSADDNEHAR_None_1_3_(N(A)(H(A)))	TNDVDVYFETSADDNEHAR_None_1_3_(N(A)(H(A)))
SS_09252022_Exoo_test_RFrac_1-11260	TVPIAGVEATADIENHPSDK_20.Gua._1_3_(N(H(A)))	TVPIAGVEATADIENHPSDK_20.Gua._1_3_(N(H(A)))
SS_09252022_Exoo_test_RFrac_1-11235	TTGDRFLP_None_1_2_(N(A)(H(A)))	TTGDRFLP_None_1_2_(N(A)(H(A)))
SS_09252022_Exoo_test_RFrac_1-11220	TAFASEDLVVRV_None_1_2_(N(H))	TAFASEDLVVRV_None_1_2_(N(H))
SS_09252022_Exoo_test_RFrac_1-11206	TVPIAGVEATADIENHPSDK_20.Gua._1_3_(N(H(A)))	TVPIAGVEATADIENHPSDK_20.Gua._1_3_(N(H(A)))
SS_09252022_Exoo_test_RFrac_1-11144	TAFASEDLVVRV_None_1_2_(N(H))	TAFASEDLVVRV_None_1_2_(N(H))
SS_09252022_Exoo_test_RFrac_1-11127	TNDVDVYFETSADDNEHAR_None_1_3_(N(A)(H(A)))	TNDVDVYFETSADDNEHAR_None_1_3_(N(A)(H(A)))
SS_09252022_Exoo_test_RFrac_1-11091	STVMDDIHTVLK_12.Gua.4.Oxi._1_2_(N(A)(H))	STVMDDIHTVLK_12.Gua.4.Oxi._1_2_(N(A)(H))
SS_09252022_Exoo_test_RFrac_1-11031	TNDVDVYFETSADDNEHAR_None_1_3_(N(A)(H(A)))	TNDVDVYFETSADDNEHAR_None_1_3_(N(A)(H(A)))
SS_09252022_Exoo_test_RFrac_1-10978	TLAAPSLPRA_None_1_2_(N(A)(H(A)))	TLAAPSLPRA_None_1_2_(N(A)(H(A)))
SS_09252022_Exoo_test_RFrac_1-10930	TNDVDVYFETSADDNEHAR_None_1_3_(N(A)(H(A)))	TNDVDVYFETSADDNEHAR_None_1_3_(N(A)(H(A)))
SS_09252022_Exoo_test_RFrac_1-10885	TLAAPSLPRA_None_1_2_(N(A)(H))	TLAAPSLPRA_None_1_2_(N(A)(H))
SS_09252022_Exoo_test_RFrac_1-10804	TLAAPSLPRA_None_1_2_(N(A)(H(A)))	TLAAPSLPRA_None_1_2_(N(A)(H(A)))
SS_09252022_Exoo_test_RFrac_2-11421	TRSPFVPPPP_None_1_2_(N(A)(H(A)))
SS_09252022_Exoo_test_RFrac_1-14935	SDLSAYPEAGVGV_None_1_2_(N(A)(H(A)))	SDLSAYPEAGVGV_None_1_2_(N(A)(H(A)))
SS_09252022_Exoo_test_RFrac_1-15019	SDLSAYPEAGVGV_None_1_2_(N(A)(H(A)))	SDLSAYPEAGVGV_None_1_2_(N(A)(H(A)))
SS_09252022_Exoo_test_RFrac_1-18423	SVFPPPPVPLLSR_None_1_2_(N(A)(H(A)))
SS_09252022_Exoo_test_RFrac_1-18419	SVFPPPPVPLLSR_None_1_2_(N(A)(H(A)))
SS_09252022_Exoo_test_RFrac_1-18379	SVFPPPPVPLLSR_None_1_2_(N(A)(H))	SVFPPPPVPLLSR_None_1_2_(N(A)(H))
SS_09252022_Exoo_test_RFrac_1-18376	SVFPPPPVPLLSR_None_1_2_(N(A)(H))	SVFPPPPVPLLSR_None_1_2_(N(A)(H))
SS_09252022_Exoo_test_RFrac_1-18350	SVFPPPPVPLLSR_None_1_2_(N(A)(H(A)))	SVFPPPPVPLLSR_None_1_2_(N(A)(H(A)))
SS_09252022_Exoo_test_RFrac_1-18346	SVFPPPPVPLLSR_None_1_2_(N(A)(H(A)))	SVFPPPPVPLLSR_None_1_2_(N(A)(H(A)))
SS_09252022_Exoo_test_RFrac_1-18278	SVFPPPPVPLLSR_None_1_2_(N(A)(H))	SVFPPPPVPLLSR_None_1_2_(N(A)(H))
SS_09252022_Exoo_test_RFrac_1-18276	SVFPPPPVPLLSR_None_1_2_(N(H(A(A))))
SS_09252022_Exoo_test_RFrac_1-18271	SVFPPPPVPLLSR_None_1_2_(N(A)(H(A)))	SVFPPPPVPLLSR_None_12_2_(N(A)(H(A)))
SS_09252022_Exoo_test_RFrac_1-18196	SVFPPPPVPLLSR_None_1_2_(N(A)(H(A)))
SS_09252022_Exoo_test_RFrac_1-18195	SVFPPPPVPLLSR_None_1_2_(N(A)(H(A)))
SS_09252022_Exoo_test_RFrac_1-18179	SVFPPPPVPLLSR_None_1_2_(N(A)(H))	SVFPPPPVPLLSR_None_1_2_(N(A)(H))
SS_09252022_Exoo_test_RFrac_1-18114	TVASEDLAELLHGALLR_None_1_3_(N(H(A(A))))	TVASEDLAELLHGALLR_None_1_3_(N(H(A(A))))
SS_09252022_Exoo_test_RFrac_1-18110	SVFPPPPVPLLSR_None_1_2_(N(A)(H))	SVFPPPPVPLLSR_None_1_2_(N(A)(H))
SS_09252022_Exoo_test_RFrac_1-18095	SVFPPPPVPLLSR_None_1_2_(N(A)(H(A)))
SS_09252022_Exoo_test_RFrac_1-18077	SVFPPPPVPLLSR_None_1_2_(N(A)(H(A)))	SVFPPPPVPLLSR_None_1_2_(N(A)(H(A)))
SS_09252022_Exoo_test_RFrac_1-17776	TVASEDLAELLHGALLR_None_1_3_(N(H(A)))	TVASEDLAELLHGALLR_None_1_3_(N(H(A)))
SS_09252022_Exoo_test_RFrac_1-17706	TVASEDLAELLHGALLR_None_1_3_(N(H(A)))	TVASEDLAELLHGALLR_None_1_3_(N(H(A)))
SS_09252022_Exoo_test_RFrac_1-17592	TVASEDLAELLHGALLR_None_1_3_(N(A)(H))	TVASEDLAELLHGALLR_None_1_3_(N(A)(H))
SS_09252022_Exoo_test_RFrac_1-17531	TVASEDLAELLHGALLR_None_1_2_(N(A)(H))	TVASEDLAELLHGALLR_None_1_2_(N(A)(H))
SS_09252022_Exoo_test_RFrac_1-17515	TVASEDLAELLHGALLR_None_1_3_(N(H(A)))	TVASEDLAELLHGALLR_None_1_3_(N(H(A)))
SS_09252022_Exoo_test_RFrac_1-17466	TTIEMNILAE_None_1_2_(N(H(A))(N(H(A(A)))))	TTIEMNILAE_None_1_2_(N(H(A))(N(H(A(A)))))
SS_09252022_Exoo_test_RFrac_1-17452	TTIEMNILAE_None_1_3_(N(H(A))(N(H(A(A)))))	TTIEMNILAE_None_1_3_(N(H(A))(N(H(A(A)))))
SS_09252022_Exoo_test_RFrac_1-18444	SVFPPPPVPLLSR_None_1_2_(N(A)(H))	SVFPPPPVPLLSR_None_1_2_(N(A)(H))
SS_09252022_Exoo_test_RFrac_1-17446	TVASEDLAELLHGALLR_None_1_2_(N(A)(H))	TVASEDLAELLHGALLR_None_1_2_(N(A)(H))
SS_09252022_Exoo_test_RFrac_1-18446	SVFPPPPVPLLSR_None_1_2_(N(A))	SVFPPPPVPLLSR_None_1_2_(N(A))
SS_09252022_Exoo_test_RFrac_1-18490	SVFPPPPVPLLSR_None_1_2_(N(A)(H(A)))
SS_09252022_Exoo_test_RFrac_1-19613	TVASEDLAELLHGALLR_None_1_3_(N(A)(H(A)))	TVASEDLAELLHGALLR_None_1_3_(N(A)(H(A)))
SS_09252022_Exoo_test_RFrac_1-19500	TVASEDLAELLHGALLR_None_1_3_(N(A)(H(A)))	TVASEDLAELLHGALLR_None_1_3_(N(A)(H(A)))
SS_09252022_Exoo_test_RFrac_1-19485	SPASDGLEAIVTV_None_1_2_(N(A)(H(A)))	SPASDGLEAIVTV_None_1_2_(N(A)(H(A)))
SS_09252022_Exoo_test_RFrac_1-19282	SIYFNKFQSHIIIR_6.Gua._1_3_(N(A)(H(A)))
SS_09252022_Exoo_test_RFrac_1-19235	SVFPPPPVPLLSR_None_12_2_(N(A)(H))
SS_09252022_Exoo_test_RFrac_1-19199	TVASEDLAELLHGALLR_None_1_3_(N(A)(H))	TVASEDLAELLHGALLR_None_1_3_(N(A)(H))
SS_09252022_Exoo_test_RFrac_1-19180	TVASEDLAELLHGALLR_None_1_2_(N(H(A)))	TVASEDLAELLHGALLR_None_1_2_(N(H(A)))
SS_09252022_Exoo_test_RFrac_1-19132	TVASEDLAELLHGALLR_None_1_3_(N(A)(H))	TVASEDLAELLHGALLR_None_1_3_(N(A)(H))
SS_09252022_Exoo_test_RFrac_1-18972	TWLPLPGQGLDPGSQS_None_1_2_(N(A)(H(A)))	TWLPLPGQGLDPGSQS_None_1_2_(N(A)(H(A)))
SS_09252022_Exoo_test_RFrac_1-18955	TPAPIYDVPNPPFDLELTNQLDK_23.Gua._1_3_(N(H(A)))	TPAPIYDVPNPPFDLELTNQLDK_23.Gua._1_3_(N(H(A)))
SS_09252022_Exoo_test_RFrac_1-18875	TWLPLPGQGLDPGSQS_None_1_2_(N(H(A)))	TWLPLPGQGLDPGSQS_None_1_2_(N(H(A)))
SS_09252022_Exoo_test_RFrac_1-18868	TPAPIYDVPNPPFDLELTNQLDK_23.Gua._1_3_(N(H(A)))	TPAPIYDVPNPPFDLELTNQLDK_23.Gua._1_3_(N(H(A)))
SS_09252022_Exoo_test_RFrac_1-18858	TWLPLPGQGLDPGSQS_None_1_2_(N(A)(H(A)))	TWLPLPGQGLDPGSQS_None_1_2_(N(A)(H(A)))
SS_09252022_Exoo_test_RFrac_1-18791	TWLPLPGQGLDPGSQS_None_1_2_(N(A)(H(A)))	TWLPLPGQGLDPGSQS_None_1_2_(N(A)(H(A)))
SS_09252022_Exoo_test_RFrac_1-18739	TWLPLPGQGLDPGSQS_None_1_2_(N(A)(H(A)))	TWLPLPGQGLDPGSQS_None_1_2_(N(A)(H(A)))
SS_09252022_Exoo_test_RFrac_1-18682	SVFPPPPVPLLSR_None_1_2_(N(A))
SS_09252022_Exoo_test_RFrac_1-18603	SVFPPPPVPLLSR_None_1_2_(N(A))	SVFPPPPVPLLSR_None_1_2_(N(A))
SS_09252022_Exoo_test_RFrac_1-18598	SVFPPPPVPLLSR_None_1_2_(N(A)(H))	SVFPPPPVPLLSR_None_1_2_(N(A)(H))
SS_09252022_Exoo_test_RFrac_1-18581	SVFPPPPVPLLSR_None_1_2_(N(H(A(A))))
SS_09252022_Exoo_test_RFrac_1-18576	SVFPPPPVPLLSR_None_1_2_(N(A)(H(A)))	SVFPPPPVPLLSR_None_1_2_(N(A)(H(A)))
SS_09252022_Exoo_test_RFrac_1-18522	SVFPPPPVPLLSR_None_1_2_(N(A))	SVFPPPPVPLLSR_None_1_2_(N(A))
SS_09252022_Exoo_test_RFrac_1-18516	SVFPPPPVPLLSR_None_1_2_(N(A)(H))	SVFPPPPVPLLSR_None_1_2_(N(A)(H))
SS_09252022_Exoo_test_RFrac_1-18515	SVFPPPPVPLLSR_None_1_2_(N(A))	SVFPPPPVPLLSR_None_1_2_(N(A))
SS_09252022_Exoo_test_RFrac_1-18489	SVFPPPPVPLLSR_None_1_2_(N(A)(H(A)))
SS_09252022_Exoo_test_RFrac_1-15010	TCEPLTQFICK_2.Car.10.Car.11.Gua._1_2_(N(A)(H(A)))
SS_09252022_Exoo_test_RFrac_1-17431	TVASEDLAELLHGALLR_None_1_3_(N(A)(H))	TVASEDLAELLHGALLR_None_1_3_(N(A)(H))
SS_09252022_Exoo_test_RFrac_1-17367	TVASEDLAELLHGALLR_None_1_3_(N(A)(H))	TVASEDLAELLHGALLR_None_1_3_(N(A)(H))
SS_09252022_Exoo_test_RFrac_1-15625	TTIEMNILAE_None_1_2_(N(H)(N(H(A(A)))))	TTIEMNILAE_None_1_2_(N(H)(N(H(A(A)))))
SS_09252022_Exoo_test_RFrac_1-15619	TTIEMNILAE_None_1_2_(N(N(H))(H(A(A))))	TTIEMNILAE_None_1_2_(N(N(H))(H(A(A))))
SS_09252022_Exoo_test_RFrac_1-15588	TTIEMNILAE_None_1_2_(N(H(A))(N(H)))	TTIEMNILAE_None_1_2_(N(H(A))(N(H)))
SS_09252022_Exoo_test_RFrac_1-15583	TTIEMNILAE_None_1_2_(N(H(A))(N(H)))	TTIEMNILAE_None_1_2_(N(H(A))(N(H)))
SS_09252022_Exoo_test_RFrac_1-15579	TTIEMNILAE_None_1_3_(N(H)(N(H(A(A)))))	TTIEMNILAE_None_1_3_(N(H)(N(H(A(A)))))
SS_09252022_Exoo_test_RFrac_1-15537	TTIEMNILAE_None_1_2_(N(H)(N(H(A(A)))))	TTIEMNILAE_None_1_2_(N(H)(N(H(A(A)))))
SS_09252022_Exoo_test_RFrac_1-15529	TTIEMNILAE_None_1_2_(N(N(H))(H(A(A))))	TTIEMNILAE_None_1_2_(N(N(H))(H(A(A))))
SS_09252022_Exoo_test_RFrac_1-15490	TTIEMNILAE_None_1_2_(N(H(A))(N(H)))	TTIEMNILAE_None_1_2_(N(H(A))(N(H)))
SS_09252022_Exoo_test_RFrac_1-15442	TTIEMNILAE_None_1_2_(N(H(A))(N(H(A))))	TTIEMNILAE_None_1_2_(N(H(A))(N(H(A))))
SS_09252022_Exoo_test_RFrac_1-15437	TTIEMNILAE_None_1_2_(N(N(H))(H(A(A))))	TTIEMNILAE_None_1_2_(N(N(H))(H(A(A))))
SS_09252022_Exoo_test_RFrac_1-15416	TTIEMNILAE_None_1_3_(N(H(A))(N(H(A))))	TTIEMNILAE_None_1_3_(N(H(A))(N(H(A))))
SS_09252022_Exoo_test_RFrac_1-15384	TTIEMNILAE_None_1_2_(N(H)(N(H(A))))	TTIEMNILAE_None_1_2_(N(H)(N(H(A))))
SS_09252022_Exoo_test_RFrac_1-15380	TTIEMNILAE_None_1_2_(N(H(A))(N(H)))	TTIEMNILAE_None_1_2_(N(H(A))(N(H)))
SS_09252022_Exoo_test_RFrac_1-15357	TTIEMNILAE_None_1_2_(N(H)(N(H(A(A)))))	TTIEMNILAE_None_1_2_(N(H)(N(H(A(A)))))
SS_09252022_Exoo_test_RFrac_1-15352	TSVQAQPVLP_None_1_2_(N(H(A(A)))(N(H(A))))	TSVQAQPVLP_None_1_2_(N(H(A(A)))(N(H(A))))
SS_09252022_Exoo_test_RFrac_1-15345	TTIEMNILAE_None_1_2_(N(N(H))(H(A(A))))	TTIEMNILAE_None_1_2_(N(N(H))(H(A(A))))
SS_09252022_Exoo_test_RFrac_1-15285	TANAALPADPPASVVVGPVVVPR_None_1_3_(N(H))	TANAALPADPPASVVVGPVVVPR_None_1_3_(N(H))
SS_09252022_Exoo_test_RFrac_1-15277	TANAALPADPPASVVVGPVVVPR_None_1_3_(N(H(A)))	TANAALPADPPASVVVGPVVVPR_None_1_3_(N(H(A)))
SS_09252022_Exoo_test_RFrac_1-15221	TANAALPADPPASVVVGPVVVPR_None_1_3_(N)	TANAALPADPPASVVVGPVVVPR_None_1_3_(N)
SS_09252022_Exoo_test_RFrac_1-15188	TANAALPADPPASVVVGPVVVPR_None_1_3_(N(H))	TANAALPADPPASVVVGPVVVPR_None_1_3_(N(H))
SS_09252022_Exoo_test_RFrac_1-15117	TCEPLTQFICK_2.Car.10.Car.11.Gua._1_2_(N(A)(H(A)))	TCEPLTQFICK_2.Car.10.Car.11.Gua._1_2_(N(A)(H(A)))
SS_09252022_Exoo_test_RFrac_1-15108	SDLSAYPEAGVGV_None_1_2_(N(A)(H(A)))	SDLSAYPEAGVGV_None_1_2_(N(A)(H(A)))
SS_09252022_Exoo_test_RFrac_1-15102	TANAALPADPPASVVVGPVVVPR_None_1_3_(N(H))	TANAALPADPPASVVVGPVVVPR_None_1_3_(N(H))
SS_09252022_Exoo_test_RFrac_1-15649	TTIEMNILAE_None_1_3_(N(H(A))(N(H(A))))	TTIEMNILAE_None_1_3_(N(H(A))(N(H(A))))
SS_09252022_Exoo_test_RFrac_1-17392	TEGAVLSFHNICYR_12.Car._1_2_(N(H))	TEGAVLSFHNICYR_12.Car._1_2_(N(H))
SS_09252022_Exoo_test_RFrac_1-15679	TEKLEELQLPQEAMESE_3.Gua._1_3_(N(A)(H(A)))	TEKLEELQLPQEAMESE_3.Gua._1_3_(N(A)(H(A)))
SS_09252022_Exoo_test_RFrac_1-15946	TEGTLTLDLQEG_None_1_2_(N(A)(H(A)))	TEGTLTLDLQEG_None_1_2_(N(A)(H(A)))
SS_09252022_Exoo_test_RFrac_1-17353	TTIEMNILAE_None_1_2_(N(H(A))(N(H(A(A)))))	TTIEMNILAE_None_1_2_(N(H(A))(N(H(A(A)))))
SS_09252022_Exoo_test_RFrac_1-17150	SFFSVSPQDCQFALGGR_10.Car._6_3_(N(A)(H(A)))	SFFSVSPQDCQFALGGR_10.Car._4_3_(N(A)(H(A)))
SS_09252022_Exoo_test_RFrac_1-17123	SDIEDWIVTQVGPGVDAVPLEPK_23.Gua._9_3_(N(H))	SDIEDWIVTQVGPGVDAVPLEPK_23.Gua._9_3_(N(H))
SS_09252022_Exoo_test_RFrac_1-17012	TDLPPPLPPGPPSVFPDCPR_18.Car._1_3_(N(H(A(A))))
SS_09252022_Exoo_test_RFrac_1-16929	TDLPPPLPPGPPSVFPDCPR_18.Car._1_3_(N(A)(H(A)))	TDLPPPLPPGPPSVFPDCPR_18.Car._1_3_(N(A)(H(A)))
SS_09252022_Exoo_test_RFrac_1-16827	TDLPPPLPPGPPSVFPDCPR_18.Car._1_3_(N(A)(H(A)))	TDLPPPLPPGPPSVFPDCPR_18.Car._1_3_(N(A)(H(A)))
SS_09252022_Exoo_test_RFrac_1-16816	TDLPPPLPPGPPSVFPDCPR_18.Car._1_3_(N(A)(H(A)))	TDLPPPLPPGPPSVFPDCPR_18.Car._1_3_(N(A)(H(A)))
SS_09252022_Exoo_test_RFrac_1-16719	TDLPPPLPPGPPSVFPDCPR_18.Car._1_3_(N(H(A(A))))	TDLPPPLPPGPPSVFPDCPR_18.Car._1_3_(N(H(A(A))))
SS_09252022_Exoo_test_RFrac_1-16674	SPASDGLEAIVTV_None_1_2_(N(H(A)))	SPASDGLEAIVTV_None_1_2_(N(H(A)))
SS_09252022_Exoo_test_RFrac_1-16608	SPASDGLEAIVTV_None_1_2_(N(H(A)))	SPASDGLEAIVTV_None_4_2_(N(H(A)))
SS_09252022_Exoo_test_RFrac_1-16566	SVFPPPPVPLLSR_None_1_2_(N(H))
SS_09252022_Exoo_test_RFrac_1-16548	SVFPPPPVPLLSR_None_1_2_(N(H(A)))	SVFPPPPVPLLSR_None_1_2_(N(H(A)))
SS_09252022_Exoo_test_RFrac_1-16513	SVFPPPPVPLLSR_None_12_2_(N)	SVFPPPPVPLLSR_None_1_2_(N)
SS_09252022_Exoo_test_RFrac_1-16462	SVFPPPPVPLLSR_None_1_2_(N(H(A)))	SVFPPPPVPLLSR_None_1_2_(N(H(A)))
SS_09252022_Exoo_test_RFrac_1-16458	SVFPPPPVPLLSR_None_1_2_(N(H(A)))	SVFPPPPVPLLSR_None_1_2_(N(H(A)))
SS_09252022_Exoo_test_RFrac_1-16414	SVFPPPPVPLLSR_None_12_2_(N)	SVFPPPPVPLLSR_None_1_2_(N)
SS_09252022_Exoo_test_RFrac_1-16373	SVFPPPPVPLLSR_None_1_2_(N(A)(H))	SVFPPPPVPLLSR_None_1_2_(N(A)(H))
SS_09252022_Exoo_test_RFrac_1-16247	TESGVLDLPGSP_None_1_2_(N(A)(H(A)))	TESGVLDLPGSP_None_1_2_(N(A)(H(A)))
SS_09252022_Exoo_test_RFrac_1-16162	TESGVLDLPGSP_None_1_2_(N(A)(H(A)))
SS_09252022_Exoo_test_RFrac_1-16117	TVLAGTSVQAQPVLP_None_6_3_(N(A)(H(A)))	TVLAGTSVQAQPVLP_None_1_3_(N(A)(H(A)))
SS_09252022_Exoo_test_RFrac_1-16082	TESGVLDLPGSP_None_1_2_(N(A)(H(A)))	TESGVLDLPGSP_None_1_2_(N(A)(H(A)))
SS_09252022_Exoo_test_RFrac_1-16035	TVLAGTSVQAQPVLP_None_1_2_(N(A)(H(A)))	TVLAGTSVQAQPVLP_None_1_2_(N(A)(H(A)))
SS_09252022_Exoo_test_RFrac_1-16018	TVLAGTSVQAQPVLP_None_1_3_(N(A)(H(A)))	TVLAGTSVQAQPVLP_None_1_3_(N(A)(H(A)))
SS_09252022_Exoo_test_RFrac_1-15708	TTIEMNILAE_None_1_2_(N(N(H))(H(A(A))))	TTIEMNILAE_None_1_2_(N(N(H))(H(A(A))))
SS_09252022_Exoo_test_RFrac_3-12344	TLPPESDIDLGPR_None_1_2_(N(A)(H(A)))	TLPPESDIDLGPR_None_1_2_(N(A)(H(A)))
SS_09252022_Exoo_test_RFrac_2-11427	TNDVDVYFETSADDNEHAR_None_1_3_(N(A)(H(A)))	TNDVDVYFETSADDNEHAR_None_1_3_(N(A)(H(A)))
SS_09252022_Exoo_test_RFrac_2-11457	TLAAPSLPRA_None_1_2_(N(H(A(A))))	TLAAPSLPRA_None_1_2_(N(H(A(A))))
SS_09252022_Exoo_test_RFrac_2-7380	TLLPPREGSP_None_1_2_(N(H(A)))	TLLPPREGSP_None_1_2_(N(H(A)))
SS_09252022_Exoo_test_RFrac_2-7321	TTGPLPSAPR_None_1_2_(N(A)(H(A)))	TTGPLPSAPR_None_1_2_(N(A)(H(A)))
SS_09252022_Exoo_test_RFrac_2-7245	TTGPLPSAPR_None_1_2_(N(A)(H(A)))	TTGPLPSAPR_None_1_2_(N(A)(H(A)))
SS_09252022_Exoo_test_RFrac_2-7174	TDSASHGGVAVAP_None_1_2_(N(H(A(A))))	TDSASHGGVAVAP_None_1_2_(N(H(A(A))))
SS_09252022_Exoo_test_RFrac_2-7143	TESDIDHM_None_1_2_(N(A)(H(A)))
SS_09252022_Exoo_test_RFrac_2-7083	TDSASHGGVAVAP_None_1_2_(N(A)(H(A)))	TDSASHGGVAVAP_None_1_2_(N(A)(H(A)))
SS_09252022_Exoo_test_RFrac_2-7080	TDSASHGGVAVAP_None_1_2_(N(A)(H(A)))	TDSASHGGVAVAP_None_1_2_(N(A)(H(A)))
SS_09252022_Exoo_test_RFrac_2-7063	TESDIDHM_None_1_2_(N(A)(H(A)))
SS_09252022_Exoo_test_RFrac_2-7054	TESDIDHM_None_1_2_(N(A)(H(A)))	TESDIDHM_None_1_2_(N(A)(H(A)))
SS_09252022_Exoo_test_RFrac_2-7005	TDSASHGGVAVAP_None_1_2_(N(H(A(A))))	TDSASHGGVAVAP_None_1_2_(N(H(A(A))))
SS_09252022_Exoo_test_RFrac_2-7455	TLLPPREGSP_None_1_2_(N(H(A)))	TLLPPREGSP_None_1_2_(N(H(A)))
SS_09252022_Exoo_test_RFrac_2-6990	TDSASHGGVAVAP_None_1_2_(N(A)(H(A)))	TDSASHGGVAVAP_None_1_2_(N(A)(H(A)))
SS_09252022_Exoo_test_RFrac_2-6949	TQDTLPPPAAR_None_1_2_(N(H(A(A))))	TQDTLPPPAAR_None_1_2_(N(H(A(A))))
SS_09252022_Exoo_test_RFrac_2-6867	TQDTLPPPAAR_None_1_2_(N(H(A(A))))	TQDTLPPPAAR_None_1_2_(N(H(A(A))))
SS_09252022_Exoo_test_RFrac_2-6747	TCAPNQFQCSITK_2.Car.9.Car.13.Gua._1_2_(N(H))	TCAPNQFQCSITK_2.Car.9.Car.13.Gua._1_2_(N(H))
SS_09252022_Exoo_test_RFrac_2-6745	TCAPNQFQCSITK_2.Car.9.Car.13.Gua._12_2_(N(H))	TCAPNQFQCSITK_2.Car.9.Car.13.Gua._1_2_(N(H))
SS_09252022_Exoo_test_RFrac_2-6729	TQDTLPPPAAR_None_1_2_(N(H(A(A))))	TQDTLPPPAAR_None_1_2_(N(H(A(A))))
SS_09252022_Exoo_test_RFrac_2-6709	SPVPPLRPEGGEEET_None_1_2_(N)	SPVPPLRPEGGEEET_None_1_2_(N)
SS_09252022_Exoo_test_RFrac_2-6614	SPVPPLRPEGGEEET_None_1_2_(N)	SPVPPLRPEGGEEET_None_1_2_(N)
SS_09252022_Exoo_test_RFrac_2-6589	TEEQRVFEEES_None_1_2_(N(H(A)))	TEEQRVFEEES_None_1_2_(N(H(A)))
SS_09252022_Exoo_test_RFrac_2-6400	TPPVKVES_5.Gua._1_2_(N(A)(H(A)))	TPPVKVES_5.Gua._1_2_(N(A)(H(A)))
SS_09252022_Exoo_test_RFrac_2-6334	TQPSINPAGR_None_1_2_(N(A)(H(A)))
SS_09252022_Exoo_test_RFrac_2-6984	TESDIDHM_None_1_2_(N(A)(H(A)))	TESDIDHM_None_1_2_(N(A)(H(A)))
SS_09252022_Exoo_test_RFrac_2-7463	SPELSLHNFFREVLR_None_1_3_(N(H(A(A))))	SPELSLHNFFREVLR_None_1_3_(N(H(A(A))))
SS_09252022_Exoo_test_RFrac_2-7470	TLLPPREGSP_None_1_2_(N(H(A)))	TLLPPREGSP_None_1_2_(N(H(A)))
SS_09252022_Exoo_test_RFrac_2-7484	SPELSLHNFFREVLR_None_1_3_(N(H(A)))	SPELSLHNFFREVLR_None_5_3_(N(H(A)))
SS_09252022_Exoo_test_RFrac_2-8464	TISPGAAEVPGQPR_None_1_2_(N(A)(H(A)))	TISPGAAEVPGQPR_None_1_2_(N(A)(H(A)))
SS_09252022_Exoo_test_RFrac_2-8451	SPPLGTLPK_9.Gua._1_2_(N(H(A)))	SPPLGTLPK_9.Gua._1_2_(N(H(A)))
SS_09252022_Exoo_test_RFrac_2-8391	SEAPVMAAEPTGDK_14.Gua._1_2_(N(A)(H(A)))
SS_09252022_Exoo_test_RFrac_2-8374	SPPLGTLPK_9.Gua._1_2_(N(H(A)))	SPPLGTLPK_9.Gua._1_2_(N(H(A)))
SS_09252022_Exoo_test_RFrac_2-8369	SPPLGTLPK_9.Gua._1_2_(N(H(A)))	SPPLGTLPK_9.Gua._1_2_(N(H(A)))
SS_09252022_Exoo_test_RFrac_2-8308	TTSHYGF_None_1_2_(N(N(H))(H(A(A))))	TTSHYGF_None_1_2_(N(N(H))(H(A(A))))
SS_09252022_Exoo_test_RFrac_2-8307	TTSHYGF_None_1_2_(N(N(H))(H(A(A))))	TTSHYGF_None_1_2_(N(N(H))(H(A(A))))
SS_09252022_Exoo_test_RFrac_2-8301	SPPLGTLPK_9.Gua._1_2_(N(H(A)))	SPPLGTLPK_9.Gua._1_2_(N(H(A)))
SS_09252022_Exoo_test_RFrac_2-8227	TTSHYGF_None_1_2_(N(N(H))(H(A(A))))	TTSHYGF_None_1_2_(N(N(H))(H(A(A))))
SS_09252022_Exoo_test_RFrac_2-8215	SPPLGTLPK_9.Gua._1_2_(N(H(A)))	SPPLGTLPK_9.Gua._1_2_(N(H(A)))
SS_09252022_Exoo_test_RFrac_2-8093	TCAPNQFQCSITK_2.Car.9.Car.13.Gua._1_2_(N(H(A)))	TCAPNQFQCSITK_2.Car.9.Car.13.Gua._1_2_(N(H(A)))
SS_09252022_Exoo_test_RFrac_2-8042	TCAPNQFQCSITK_2.Car.9.Car.13.Gua._1_2_(N(H(A)))
SS_09252022_Exoo_test_RFrac_2-8036	TCAPNQFQCSITK_2.Car.9.Car.13.Gua._1_2_(N(H(A)))	TCAPNQFQCSITK_2.Car.9.Car.13.Gua._1_2_(N(H(A)))
SS_09252022_Exoo_test_RFrac_2-7998	TCAPNQFQCSITK_2.Car.9.Car.13.Gua._10_2_(N(H))	TCAPNQFQCSITK_2.Car.9.Car.13.Gua._1_2_(N(H))
SS_09252022_Exoo_test_RFrac_2-7990	TCAPNQFQCSITK_2.Car.9.Car.13.Gua._1_2_(N(H))	TCAPNQFQCSITK_2.Car.9.Car.13.Gua._10_2_(N(H))
SS_09252022_Exoo_test_RFrac_2-7956	TCAPNQFQCSITK_2.Car.9.Car.13.Gua._1_2_(N(H(A)))	TCAPNQFQCSITK_2.Car.9.Car.13.Gua._12_2_(N(H(A)))
SS_09252022_Exoo_test_RFrac_2-7947	TEPTDAAVVPR_None_1_2_(N(A)(H(A)))	TEPTDAAVVPR_None_1_2_(N(A)(H(A)))
SS_09252022_Exoo_test_RFrac_2-7867	TEPTDAAVVPR_None_1_2_(N(A)(H(A)))	TEPTDAAVVPR_None_1_2_(N(A)(H(A)))
SS_09252022_Exoo_test_RFrac_2-7852	TSVQAQPVLP_None_1_2_(N(H(N(H))))	TSVQAQPVLP_None_1_2_(N(H(N(H))))
SS_09252022_Exoo_test_RFrac_2-7764	SPVPPLRPEGGEEET_None_1_2_(N(H(A)))	SPVPPLRPEGGEEET_None_1_2_(N(H(A)))
SS_09252022_Exoo_test_RFrac_2-7685	SPVPPLRPEGGEEET_None_1_2_(N(H(A)))	SPVPPLRPEGGEEET_None_1_2_(N(H(A)))
SS_09252022_Exoo_test_RFrac_2-7567	TLLPPREGSP_None_1_2_(N(H(A)))	TLLPPREGSP_None_1_2_(N(H(A)))
SS_09252022_Exoo_test_RFrac_2-7542	SPELSLHNFFREVLR_None_1_3_(N(H(A)))	SPELSLHNFFREVLR_None_5_3_(N(H(A)))
SS_09252022_Exoo_test_RFrac_2-6255	TTGPLPSAPR_None_1_2_(N(H(A)))	TTGPLPSAPR_None_1_2_(N(H(A)))
SS_09252022_Exoo_test_RFrac_2-6221	TISPGAAEVPGQPR_None_1_2_(N(H))	TISPGAAEVPGQPR_None_3_2_(N(H))
SS_09252022_Exoo_test_RFrac_2-6172	TEVTLEH_None_1_2_(N(H(A(A))))
SS_09252022_Exoo_test_RFrac_2-6155	TISPGAAEVPGQPR_None_1_2_(N(H))	TISPGAAEVPGQPR_None_1_2_(N(H))
SS_09252022_Exoo_test_RFrac_2-4589	STAFPEAEER_None_2_2_(N(H(N)))	STAFPEAEER_None_1_2_(N(H(N)))
SS_09252022_Exoo_test_RFrac_2-4279	TEPASPGEGK_10.Gua._1_2_(N(H(A)))	TEPASPGEGK_10.Gua._1_2_(N(H(A)))
SS_09252022_Exoo_test_RFrac_2-4274	TEPASPGEGK_10.Gua._1_2_(N(H(A(A))))	TEPASPGEGK_10.Gua._1_2_(N(H(A(A))))
SS_09252022_Exoo_test_RFrac_2-4270	TEPASPGEGK_10.Gua._1_2_(N(A)(H(A)))	TEPASPGEGK_10.Gua._1_2_(N(A)(H(A)))
SS_09252022_Exoo_test_RFrac_2-4129	TSGGQATVEK_10.Gua._1_2_(N(H(A)))	TSGGQATVEK_10.Gua._1_2_(N(H(A)))
SS_09252022_Exoo_test_RFrac_2-4125	TEGPMEATR_None_1_2_(N(H(A)))	TEGPMEATR_None_1_2_(N(H(A)))
SS_09252022_Exoo_test_RFrac_2-4121	TSGGQATVEK_10.Gua._1_2_(N(A)(H))	TSGGQATVEK_10.Gua._1_2_(N(A)(H))
SS_09252022_Exoo_test_RFrac_2-4117	TSGGQATVEK_10.Gua._1_2_(N(A)(H(A)))	TSGGQATVEK_10.Gua._1_2_(N(A)(H(A)))
SS_09252022_Exoo_test_RFrac_2-4116	TSGGQATVEK_10.Gua._1_2_(N(A)(H(A)))	TSGGQATVEK_10.Gua._1_2_(N(A)(H(A)))
SS_09252022_Exoo_test_RFrac_2-4058	TSGGQATVEK_10.Gua._1_2_(N(H(A(A))))	TSGGQATVEK_10.Gua._1_2_(N(H(A(A))))
SS_09252022_Exoo_test_RFrac_2-4054	TSGGQATVEK_10.Gua._1_2_(N(A)(H(A)))	TSGGQATVEK_10.Gua._1_2_(N(A)(H(A)))
SS_09252022_Exoo_test_RFrac_2-3720	TANHMRPSAA_None_1_2_(N(H(A)))	TANHMRPSAA_None_1_2_(N(H(A)))
SS_09252022_Exoo_test_RFrac_2-3710	TANHMRPSAA_None_1_2_(N(A)(H(A)))	TANHMRPSAA_None_1_2_(N(A)(H(A)))
SS_09252022_Exoo_test_RFrac_2-3690	TANHMRPSAA_None_1_2_(N(A)(H))	TANHMRPSAA_None_1_2_(N(A)(H))
SS_09252022_Exoo_test_RFrac_2-3027	TSGGQATVEK_10.Gua._1_2_(N(H(A)))	TSGGQATVEK_10.Gua._1_2_(N(H(A)))
SS_09252022_Exoo_test_RFrac_2-2959	TSGGQATVEK_10.Gua._1_2_(N(H(A)))	TSGGQATVEK_10.Gua._1_2_(N(H(A)))
SS_09252022_Exoo_test_RFrac_2-2958	TSGGQATVEK_10.Gua._1_2_(N(H(A)))	TSGGQATVEK_10.Gua._1_2_(N(H(A)))
SS_09252022_Exoo_test_RFrac_2-2902	TSGGQATVEK_10.Gua._1_2_(N(H(A)))	TSGGQATVEK_10.Gua._1_2_(N(H(A)))
SS_09252022_Exoo_test_RFrac_2-2901	TSGGQATVEK_10.Gua._1_2_(N(H(A)))	TSGGQATVEK_10.Gua._1_2_(N(H(A)))
SS_09252022_Exoo_test_RFrac_2-2838	TSGGQATVEK_10.Gua._1_2_(N(H(A)))	TSGGQATVEK_10.Gua._1_2_(N(H(A)))
SS_09252022_Exoo_test_RFrac_2-24939	TVASEDLAELLHGALLR_None_1_3_(N(A)(H(A)))	TVASEDLAELLHGALLR_None_1_3_(N(A)(H(A)))
SS_09252022_Exoo_test_RFrac_2-24870	TPTPAPIYDVPNPPFDLELTNQLDK_25.Gua._1_4_(N(H(A(A)))(N(H(A(A)))))	TPTPAPIYDVPNPPFDLELTNQLDK_25.Gua._1_4_(N(H(A(A)))(N(H(A(A)))))
SS_09252022_Exoo_test_RFrac_2-24850	TVASEDLAELLHGALLR_None_1_3_(N(H(A(A))))	TVASEDLAELLHGALLR_None_1_3_(N(H(A(A))))
SS_09252022_Exoo_test_RFrac_2-4675	TRPPGGCHSDEFQCR_7.Car.14.Car._1_3_(N(A)(H))	TRPPGGCHSDEFQCR_7.Car.14.Car._1_3_(N(A)(H))
SS_09252022_Exoo_test_RFrac_2-8468	TISPGAAEVPGQPR_None_1_2_(N(A)(H(A)))	TISPGAAEVPGQPR_None_1_2_(N(A)(H(A)))
SS_09252022_Exoo_test_RFrac_2-4691	SAKPGAAEAPSVK_3.Gua.13.Gua._11_2_(N(H))
SS_09252022_Exoo_test_RFrac_2-4707	SAKPGAAEAPSVK_3.Gua.13.Gua._1_2_(N(H))	SAKPGAAEAPSVK_3.Gua.13.Gua._1_2_(N(H))
SS_09252022_Exoo_test_RFrac_2-6097	TVSQELGHGPSM_None_1_2_(N(H))	TVSQELGHGPSM_None_1_2_(N(H))
SS_09252022_Exoo_test_RFrac_2-6086	TVSQELGHGPSM_None_1_2_(N(H))	TVSQELGHGPSM_None_1_2_(N(H))
SS_09252022_Exoo_test_RFrac_2-6055	SEAPVMAAEPTGDK_14.Gua._1_2_(N)	SEAPVMAAEPTGDK_14.Gua._1_2_(N)
SS_09252022_Exoo_test_RFrac_2-6054	SEAPVMAAEPTGDK_14.Gua._1_2_(N)	SEAPVMAAEPTGDK_14.Gua._1_2_(N)
SS_09252022_Exoo_test_RFrac_2-6022	TTHFPPAGNIVNSEQK_16.Gua._1_3_(N(H(N(H))))	TTHFPPAGNIVNSEQK_16.Gua._1_3_(N(H(N(H))))
SS_09252022_Exoo_test_RFrac_2-6010	TCEASNFQCHNGHCIPQR_2.Car.9.Car.14.Car._1_3_(N(H(A(A))))	TCEASNFQCHNGHCIPQR_2.Car.9.Car.14.Car._1_3_(N(H(A(A))))
SS_09252022_Exoo_test_RFrac_2-5991	TCSTVEFR_2.Car._1_2_(N(H(A)))	TCSTVEFR_2.Car._3_2_(N(H(A)))
SS_09252022_Exoo_test_RFrac_2-5974	SEAPVMAAEPTGDK_14.Gua._1_2_(N)	SEAPVMAAEPTGDK_14.Gua._1_2_(N)
SS_09252022_Exoo_test_RFrac_2-5965	SEAPVMAAEPTGDK_14.Gua._1_2_(N)	SEAPVMAAEPTGDK_14.Gua._1_2_(N)
SS_09252022_Exoo_test_RFrac_2-5929	TEEPQHESAEEELR_None_1_3_(N(A)(H(A)))	TEEPQHESAEEELR_None_1_3_(N(A)(H(A)))
SS_09252022_Exoo_test_RFrac_2-5837	TDSASHGGVAVAP_None_1_2_(N(H(A)))	TDSASHGGVAVAP_None_1_2_(N(H(A)))
SS_09252022_Exoo_test_RFrac_2-5749	TDSASHGGVAVAP_None_1_2_(N(H(A)))	TDSASHGGVAVAP_None_1_2_(N(H(A)))
SS_09252022_Exoo_test_RFrac_2-5746	TDSASHGGVAVAP_None_1_2_(N(H(A)))	TDSASHGGVAVAP_None_1_2_(N(H(A)))
SS_09252022_Exoo_test_RFrac_2-5648	SAKPGAAEAPSVK_3.Gua.13.Gua._1_2_(N(H(A)))	SAKPGAAEAPSVK_3.Gua.13.Gua._1_2_(N(H(A)))
SS_09252022_Exoo_test_RFrac_2-5637	TDSASHGGVAVAP_None_1_2_(N(H(A)))	TDSASHGGVAVAP_None_1_2_(N(H(A)))
SS_09252022_Exoo_test_RFrac_2-5578	TTIAAPVEA_None_1_2_(N(H(N(H))))	TTIAAPVEA_None_1_2_(N(H(N(H))))
SS_09252022_Exoo_test_RFrac_2-5184	TEGPMEATR_None_1_2_(N(A)(H(A)))	TEGPMEATR_None_1_2_(N(A)(H(A)))
SS_09252022_Exoo_test_RFrac_2-5091	TEGPMEATR_None_1_2_(N(A)(H(A)))	TEGPMEATR_None_1_2_(N(A)(H(A)))
SS_09252022_Exoo_test_RFrac_2-4924	TRPPGGCHSDEFQCR_7.Car.14.Car._1_3_(N(H(A)))	TRPPGGCHSDEFQCR_7.Car.14.Car._1_3_(N(H(A)))
SS_09252022_Exoo_test_RFrac_2-4788	SAKPGAAEAPSVK_3.Gua.13.Gua._1_2_(N(H))	SAKPGAAEAPSVK_3.Gua.13.Gua._1_2_(N(H))
SS_09252022_Exoo_test_RFrac_2-4737	SAKPGAAEAPSVK_3.Gua.13.Gua._1_2_(N(H(A)))	SAKPGAAEAPSVK_3.Gua.13.Gua._1_2_(N(H(A)))
SS_09252022_Exoo_test_RFrac_2-4729	SAKPGAAEAPSVK_3.Gua.13.Gua._1_2_(N(H(A)))	SAKPGAAEAPSVK_3.Gua.13.Gua._1_2_(N(H(A)))
SS_09252022_Exoo_test_RFrac_2-4728	TPSAKPGAAEAP_5.Gua._1_2_(N(H(A))(N(H)))	TPSAKPGAAEAP_5.Gua._3_2_(N(H(A))(N(H)))
SS_09252022_Exoo_test_RFrac_2-4695	SAKPGAAEAPSVK_3.Gua.13.Gua._1_2_(N(H))	SAKPGAAEAPSVK_3.Gua.13.Gua._1_2_(N(H))
SS_09252022_Exoo_test_RFrac_2-8482	SPPLGTLPK_9.Gua._1_2_(N(H(A)))	SPPLGTLPK_9.Gua._1_2_(N(H(A)))
SS_09252022_Exoo_test_RFrac_2-8494	TGSPELSGVPR_None_1_2_(N(A)(H(A)))	TGSPELSGVPR_None_7_2_(N(A)(H(A)))
SS_09252022_Exoo_test_RFrac_2-8502	TGSPELSGVPR_None_1_2_(N(H(A(A))))	TGSPELSGVPR_None_1_2_(N(H(A(A))))
SS_09252022_Exoo_test_RFrac_3-11191	TGPATLLPSPR_None_1_2_(N(H(A(A))))
SS_09252022_Exoo_test_RFrac_3-11151	TLAAPSLPRA_None_1_2_(N(A)(H(A)))	TLAAPSLPRA_None_1_2_(N(A)(H(A)))
SS_09252022_Exoo_test_RFrac_3-11058	TNDVDVYFETSADDNEHAR_None_1_3_(N(A)(H(A)))	TNDVDVYFETSADDNEHAR_None_1_3_(N(A)(H(A)))
SS_09252022_Exoo_test_RFrac_3-11054	TLAAPSLPRA_None_1_2_(N(A)(H(A)))	TLAAPSLPRA_None_1_2_(N(A)(H(A)))
SS_09252022_Exoo_test_RFrac_3-11037	TLAAPSLPRA_None_1_2_(N(H(A)))	TLAAPSLPRA_None_1_2_(N(H(A)))
SS_09252022_Exoo_test_RFrac_3-11033	TRSPFVPPPP_None_1_2_(N(A)(H(A)))	TRSPFVPPPP_None_1_2_(N(A)(H(A)))
SS_09252022_Exoo_test_RFrac_3-10956	TLAAPSLPRA_None_1_2_(N(H(A)))	TLAAPSLPRA_None_1_2_(N(H(A)))
SS_09252022_Exoo_test_RFrac_3-10938	TLAAPSLPRA_None_1_2_(N(A)(H))	TLAAPSLPRA_None_1_2_(N(A)(H))
SS_09252022_Exoo_test_RFrac_3-10937	TRSPFVPPPP_None_1_2_(N(A)(H(A)))	TRSPFVPPPP_None_1_2_(N(A)(H(A)))
SS_09252022_Exoo_test_RFrac_3-10936	TRSPFVPPPP_None_1_2_(N(A)(H(A)))
SS_09252022_Exoo_test_RFrac_3-10910	TNDVDVYFETSADDNEHAR_None_1_3_(N(A)(H(A)))	TNDVDVYFETSADDNEHAR_None_1_3_(N(A)(H(A)))
SS_09252022_Exoo_test_RFrac_3-10890	TLAAPSLPRA_None_1_2_(N(A)(H(A)))	TLAAPSLPRA_None_1_2_(N(A)(H(A)))
SS_09252022_Exoo_test_RFrac_3-10881	TLAAPSLPRA_None_1_2_(N(A)(H(A)))	TLAAPSLPRA_None_1_2_(N(A)(H(A)))
SS_09252022_Exoo_test_RFrac_3-10830	TRSPFVPPPP_None_1_2_(N(A)(H(A)))	TRSPFVPPPP_None_1_2_(N(A)(H(A)))
SS_09252022_Exoo_test_RFrac_3-10824	SQIPAMEESCEAVEAR_10.Car._1_2_(N(H(A(A))))
SS_09252022_Exoo_test_RFrac_3-10819	TCFPLTQFTCNNGR_2.Car.10.Car._1_2_(N)	TCFPLTQFTCNNGR_2.Car.10.Car._1_2_(N)
SS_09252022_Exoo_test_RFrac_3-10806	TCFPLTQFTCNNGR_2.Car.10.Car._1_2_(N)	TCFPLTQFTCNNGR_2.Car.10.Car._1_2_(N)
SS_09252022_Exoo_test_RFrac_3-10753	TRSPFVPPPP_None_1_2_(N(A)(H(A)))	TRSPFVPPPP_None_1_2_(N(A)(H(A)))
SS_09252022_Exoo_test_RFrac_3-10748	SPAGAPYSWEAGDER_None_1_2_(N(A)(H(A)))
SS_09252022_Exoo_test_RFrac_3-10737	TCFPLTQFTCNNGR_2.Car.10.Car._1_2_(N)	TCFPLTQFTCNNGR_2.Car.10.Car._6_2_(N)
SS_09252022_Exoo_test_RFrac_3-10734	TCFPLTQFTCNNGR_2.Car.10.Car._1_2_(N)	TCFPLTQFTCNNGR_2.Car.10.Car._9_2_(N)
SS_09252022_Exoo_test_RFrac_3-10674	TSVQAQPVLP_None_1_2_(N(H(A)))	TSVQAQPVLP_None_1_2_(N(H(A)))
SS_09252022_Exoo_test_RFrac_3-10653	TTVPIIP_None_1_2_(N(H(A))(N(H)))	TTVPIIP_None_1_2_(N(H(A))(N(H)))
SS_09252022_Exoo_test_RFrac_3-11218	STVMDDIHTVLK_12.Gua.4.Oxi._1_2_(N(A)(H(A)))
SS_09252022_Exoo_test_RFrac_3-10608	TTVPIIP_None_1_2_(N(H(A))(N(H)))	TTVPIIP_None_1_2_(N(H(A))(N(H)))
SS_09252022_Exoo_test_RFrac_3-11235	STVMDDIHTVLK_12.Gua.4.Oxi._1_2_(N(A)(H))	STVMDDIHTVLK_12.Gua.4.Oxi._1_2_(N(A)(H))
SS_09252022_Exoo_test_RFrac_3-11291	TAFASEDLVVRV_None_1_2_(N(H))	TAFASEDLVVRV_None_1_2_(N(H))
SS_09252022_Exoo_test_RFrac_3-12299	TLPPESDIDLGPR_None_1_2_(N(H(A)))	TLPPESDIDLGPR_None_1_2_(N(H(A)))
SS_09252022_Exoo_test_RFrac_3-12253	TLPPESDIDLGPR_None_1_2_(N(A)(H(A)))	TLPPESDIDLGPR_None_1_2_(N(A)(H(A)))
SS_09252022_Exoo_test_RFrac_3-12160	TSVQAQPVLP_None_1_2_(N(H(A))(N(H(A))))
SS_09252022_Exoo_test_RFrac_3-12045	TSVQAQPVLP_None_1_2_(N(N(H))(H(A(A))))	TSVQAQPVLP_None_1_2_(N(N(H))(H(A(A))))
SS_09252022_Exoo_test_RFrac_3-12016	TTGDILPGESV_None_1_2_(N(H)(N(H(A(A)))))	TTGDILPGESV_None_1_2_(N(H)(N(H(A(A)))))
SS_09252022_Exoo_test_RFrac_3-11958	TTGDILPGESV_None_1_2_(N(N(H))(H(A(A))))	TTGDILPGESV_None_1_2_(N(N(H))(H(A(A))))
SS_09252022_Exoo_test_RFrac_3-11951	TSVQAQPVLP_None_1_2_(N(N(H))(H(A(A))))	TSVQAQPVLP_None_1_2_(N(N(H))(H(A(A))))
SS_09252022_Exoo_test_RFrac_3-11697	TVPIAGVEATADIENHPSDK_20.Gua._1_3_(N(H(A)))	TVPIAGVEATADIENHPSDK_20.Gua._1_3_(N(H(A)))
SS_09252022_Exoo_test_RFrac_3-11582	TTGDRFLP_None_1_2_(N(A)(H(A)))	TTGDRFLP_None_1_2_(N(A)(H(A)))
SS_09252022_Exoo_test_RFrac_3-11541	SPALTIEKL_8.Gua._1_2_(N(H(A)))	SPALTIEKL_8.Gua._1_2_(N(H(A)))
SS_09252022_Exoo_test_RFrac_3-11537	SPALTIEKL_8.Gua._1_2_(N(H(A)))	SPALTIEKL_8.Gua._1_2_(N(H(A)))
SS_09252022_Exoo_test_RFrac_3-11498	TTGDRFLP_None_1_2_(N(H(A(A))))	TTGDRFLP_None_1_2_(N(H(A(A))))
SS_09252022_Exoo_test_RFrac_3-11490	TTGDRFLP_None_1_2_(N(A)(H(A)))	TTGDRFLP_None_1_2_(N(A)(H(A)))
SS_09252022_Exoo_test_RFrac_3-11478	SPGFQIPGTDHEYEHVSFHK_20.Gua._1_4_(N(A)(H(A)))	SPGFQIPGTDHEYEHVSFHK_20.Gua._1_4_(N(A)(H(A)))
SS_09252022_Exoo_test_RFrac_3-11456	TFLDSSAFHR_None_1_2_(N(H)(N))
SS_09252022_Exoo_test_RFrac_3-11453	TAFASEDLVVRV_None_1_2_(N(H))	TAFASEDLVVRV_None_1_2_(N(H))
SS_09252022_Exoo_test_RFrac_3-11409	SCSWNQFACSVK_2.Car.9.Car.12.Gua._1_2_(N(H(A)))	SCSWNQFACSVK_2.Car.9.Car.12.Gua._3_2_(N(H(A)))
SS_09252022_Exoo_test_RFrac_3-11404	TTGDRFLP_None_1_2_(N(A)(H(A)))	TTGDRFLP_None_1_2_(N(A)(H(A)))
SS_09252022_Exoo_test_RFrac_3-11384	TVPIAGVEATADIENHPSDK_20.Gua._10_3_(N(H(A)))	TVPIAGVEATADIENHPSDK_20.Gua._1_3_(N(H(A)))
SS_09252022_Exoo_test_RFrac_3-11382	TNDVDVYFETSADDNEHAR_None_1_3_(N(A)(H(A)))	TNDVDVYFETSADDNEHAR_None_1_3_(N(A)(H(A)))
SS_09252022_Exoo_test_RFrac_3-11372	TAFASEDLVVRV_None_1_2_(N(H))	TAFASEDLVVRV_None_1_2_(N(H))
SS_09252022_Exoo_test_RFrac_3-11368	TAFASEDLVVRV_None_1_2_(N(H))	TAFASEDLVVRV_None_1_2_(N(H))
SS_09252022_Exoo_test_RFrac_3-11330	STVMDDIHTVLK_12.Gua.4.Oxi._1_2_(N(A)(H(A)))
SS_09252022_Exoo_test_RFrac_3-11286	TNDVDVYFETSADDNEHAR_None_1_3_(N(A)(H(A)))	TNDVDVYFETSADDNEHAR_None_1_3_(N(A)(H(A)))
SS_09252022_Exoo_test_RFrac_2-24795	SVFPPPPVPLLSR_None_1_2_(N(A)(H(A)))
SS_09252022_Exoo_test_RFrac_3-10601	TSVQAQPVLP_None_1_2_(N(H(A)))	TSVQAQPVLP_None_1_2_(N(H(A)))
SS_09252022_Exoo_test_RFrac_3-10524	TSVQAQPVLP_None_1_2_(N(H(A)))	TSVQAQPVLP_None_1_2_(N(H(A)))
SS_09252022_Exoo_test_RFrac_2-9386	TLAAPSLPRA_None_1_2_(N(A)(H))	TLAAPSLPRA_None_1_2_(N(A)(H))
SS_09252022_Exoo_test_RFrac_2-9318	TLAAPSLPRA_None_1_2_(N(H(A)))	TLAAPSLPRA_None_1_2_(N(H(A)))
SS_09252022_Exoo_test_RFrac_2-9311	TLAAPSLPRA_None_1_2_(N(H(A)))	TLAAPSLPRA_None_1_2_(N(H(A)))
SS_09252022_Exoo_test_RFrac_2-9238	TLPPESDIDLGPR_None_1_2_(N(H))	TLPPESDIDLGPR_None_1_2_(N(H))
SS_09252022_Exoo_test_RFrac_2-9234	TLLPPREGSP_None_1_2_(N(A)(H(A)))	TLLPPREGSP_None_1_2_(N(A)(H(A)))
SS_09252022_Exoo_test_RFrac_2-9230	TLPPESDIDLGPR_None_1_2_(N(H))	TLPPESDIDLGPR_None_1_2_(N(H))
SS_09252022_Exoo_test_RFrac_2-9225	TLAAPSLPRA_None_1_2_(N(H(A)))	TLAAPSLPRA_None_1_2_(N(H(A)))
SS_09252022_Exoo_test_RFrac_2-9212	TLAAPSLPRA_None_1_2_(N(H(A)))	TLAAPSLPRA_None_1_2_(N(H(A)))
SS_09252022_Exoo_test_RFrac_2-9165	TPNSFPIEPR_None_1_2_(N(A)(H))	TPNSFPIEPR_None_1_2_(N(A)(H))
SS_09252022_Exoo_test_RFrac_2-9151	TLPPESDIDLGPR_None_1_2_(N(H))	TLPPESDIDLGPR_None_1_2_(N(H))
SS_09252022_Exoo_test_RFrac_2-9147	TLPPESDIDLGPR_None_1_2_(N(H))	TLPPESDIDLGPR_None_1_2_(N(H))
SS_09252022_Exoo_test_RFrac_2-9136	TLLPPREGSP_None_1_2_(N(H(A(A))))	TLLPPREGSP_None_1_2_(N(H(A(A))))
SS_09252022_Exoo_test_RFrac_2-9131	TLLPPREGSP_None_1_2_(N(A)(H(A)))	TLLPPREGSP_None_1_2_(N(A)(H(A)))
SS_09252022_Exoo_test_RFrac_2-9069	TLPPESDIDLGPR_None_1_2_(N(H))	TLPPESDIDLGPR_None_1_2_(N(H))
SS_09252022_Exoo_test_RFrac_2-9066	TLPPESDIDLGPR_None_1_2_(N(H))	TLPPESDIDLGPR_None_1_2_(N(H))
SS_09252022_Exoo_test_RFrac_2-8932	SQMPSEPAGPPGFPR_None_1_2_(N)	SQMPSEPAGPPGFPR_None_1_2_(N)
SS_09252022_Exoo_test_RFrac_2-8867	STVIYPSLQ_None_1_2_(N(H(N(H))))	STVIYPSLQ_None_1_2_(N(H(N(H))))
SS_09252022_Exoo_test_RFrac_2-8783	STVIYPSLQ_None_1_2_(N(H(N(H))))	STVIYPSLQ_None_1_2_(N(H(N(H))))
SS_09252022_Exoo_test_RFrac_2-8730	TPAPAWPAPPATPR_None_1_2_(N)	TPAPAWPAPPATPR_None_1_2_(N)
SS_09252022_Exoo_test_RFrac_2-8654	TPAPAWPAPPATPR_None_1_2_(N)	TPAPAWPAPPATPR_None_1_2_(N)
SS_09252022_Exoo_test_RFrac_2-8546	TISPGAAEVPGQPR_None_1_2_(N(H(A(A))))
SS_09252022_Exoo_test_RFrac_2-8541	TISPGAAEVPGQPR_None_1_2_(N(A)(H(A)))
SS_09252022_Exoo_test_RFrac_2-8527	TTGDILPGESV_None_1_2_(N(H(N(H))))
SS_09252022_Exoo_test_RFrac_2-9625	TLAAPSLPRA_None_1_2_(N(H(A)))	TLAAPSLPRA_None_1_2_(N(H(A)))
SS_09252022_Exoo_test_RFrac_3-10531	TTVPIIP_None_2_2_(N(H)(N(H(A))))	TTVPIIP_None_1_2_(N(H)(N(H(A))))
SS_09252022_Exoo_test_RFrac_2-9746	TQKLQMPICSECEEK_3.Gua.9.Car.12.Car.15.Gua._1_3_(N(A)(H(A)))	TQKLQMPICSECEEK_3.Gua.9.Car.12.Car.15.Gua._1_3_(N(A)(H(A)))
SS_09252022_Exoo_test_RFrac_2-9856	STVMDDIHTVLK_12.Gua.4.Oxi._1_2_(N(A)(H))	STVMDDIHTVLK_12.Gua.4.Oxi._1_2_(N(A)(H))
SS_09252022_Exoo_test_RFrac_3-10446	TSVQAQPVLP_None_1_2_(N(H(A)))	TSVQAQPVLP_None_1_2_(N(H(A)))
SS_09252022_Exoo_test_RFrac_3-10445	TPDAVDKYLETPGDENEHAHFQK_7.Gua.23.Gua._1_4_(N(A)(H(A)))	TPDAVDKYLETPGDENEHAHFQK_7.Gua.23.Gua._1_4_(N(A)(H(A)))
SS_09252022_Exoo_test_RFrac_3-10441	TTVPIIP_None_1_2_(N(H(A))(N(H)))	TTVPIIP_None_1_2_(N(H(A))(N(H)))
SS_09252022_Exoo_test_RFrac_3-10431	TSVQAQPVLP_None_1_2_(N(H(A)))	TSVQAQPVLP_None_1_2_(N(H(A)))
SS_09252022_Exoo_test_RFrac_3-10390	TPFEELLSEHP_None_1_2_(N(H))	TPFEELLSEHP_None_1_2_(N(H))
SS_09252022_Exoo_test_RFrac_3-10385	TPFEELLSEHP_None_1_2_(N(H))	TPFEELLSEHP_None_1_2_(N(H))
SS_09252022_Exoo_test_RFrac_3-10360	TSVQAQPVLP_None_1_2_(N(H(A)))	TSVQAQPVLP_None_1_2_(N(H(A)))
SS_09252022_Exoo_test_RFrac_3-10344	STVIYPSLQ_None_1_2_(N(H)(N(H(A))))	STVIYPSLQ_None_7_2_(N(H)(N(H(A))))
SS_09252022_Exoo_test_RFrac_3-10292	TPFEELLSEHP_None_1_2_(N(H))	TPFEELLSEHP_None_1_2_(N(H))
SS_09252022_Exoo_test_RFrac_3-10271	TSVQAQPVLP_None_1_2_(N(H(A)))	TSVQAQPVLP_None_1_2_(N(H(A)))
SS_09252022_Exoo_test_RFrac_3-10259	TSVQAQPVLP_None_1_2_(N(H(A)))	TSVQAQPVLP_None_1_2_(N(H(A)))
SS_09252022_Exoo_test_RFrac_3-10231	SDQDILEQTHLEA_None_1_2_(N)	SDQDILEQTHLEA_None_1_2_(N)
SS_09252022_Exoo_test_RFrac_3-10163	SDQDILEQTHLEA_None_1_2_(N)	SDQDILEQTHLEA_None_1_2_(N)
SS_09252022_Exoo_test_RFrac_3-10159	TSVQAQPVLP_None_1_2_(N(A)(H))	TSVQAQPVLP_None_1_2_(N(A)(H))
SS_09252022_Exoo_test_RFrac_3-10139	TLAAPSLPR_None_1_2_(N(H(A(A))))	TLAAPSLPR_None_1_2_(N(H(A(A))))
SS_09252022_Exoo_test_RFrac_3-10120	TLAAPSLPR_None_1_2_(N(A)(H(A)))	TLAAPSLPR_None_1_2_(N(A)(H(A)))
SS_09252022_Exoo_test_RFrac_3-10109	TSVQAQPVLP_None_1_2_(N(N(H(A))))
SS_09252022_Exoo_test_RFrac_3-10072	TVPIAGVEATADIENHPSDK_20.Gua._18_3_(N(H(A)))	TVPIAGVEATADIENHPSDK_20.Gua._1_3_(N(H(A)))
SS_09252022_Exoo_test_RFrac_3-10006	TLSPAAWGR_None_1_2_(N(A)(H(A)))	TLSPAAWGR_None_1_2_(N(A)(H(A)))
SS_09252022_Exoo_test_RFrac_2-9910	STVMDDIHTVLK_12.Gua.4.Oxi._1_2_(N)	STVMDDIHTVLK_12.Gua.4.Oxi._1_2_(N)
SS_09252022_Exoo_test_RFrac_2-9904	TSVQAQPVLP_None_1_2_(N(H(A))(N(H)))
SS_09252022_Exoo_test_RFrac_2-9888	TSVQAQPVLP_None_1_2_(N(H)(N(H(A))))	TSVQAQPVLP_None_1_2_(N(H)(N(H(A))))
SS_09252022_Exoo_test_RFrac_2-9865	SEALSAV_None_1_2_(N(A)(H(A)))	SEALSAV_None_1_2_(N(A)(H(A)))
SS_09252022_Exoo_test_RFrac_2-9823	TSVQAQPVLP_None_1_2_(N(H(A))(N(H)))	TSVQAQPVLP_None_1_2_(N(H(A))(N(H)))
SS_09252022_Exoo_test_RFrac_2-24593	TPTPAPIYDVPNPPFDLELTNQLDK_25.Gua._1_3_(N(H(A))(N(H(A(A)))))	TPTPAPIYDVPNPPFDLELTNQLDK_25.Gua._1_3_(N(H(A))(N(H(A(A)))))
SS_09252022_Exoo_test_RFrac_2-24492	TVASEDLAELLHGALLR_None_1_3_(N(A)(H(A)))	TVASEDLAELLHGALLR_None_1_3_(N(A)(H(A)))
SS_09252022_Exoo_test_RFrac_2-24313	TVASEDLAELLHGALLR_None_1_3_(N(A)(H(A)))	TVASEDLAELLHGALLR_None_4_3_(N(A)(H(A)))
SS_09252022_Exoo_test_RFrac_2-16254	TGPDVEDAGDETPDVDPELLR_None_1_3_(N(A)(H(A)))	TGPDVEDAGDETPDVDPELLR_None_1_3_(N(A)(H(A)))
SS_09252022_Exoo_test_RFrac_2-16220	TGPDVEDAGDETPDVDPELLR_None_1_2_(N(H(A(A))))
SS_09252022_Exoo_test_RFrac_2-16206	TGPDVEDAGDETPDVDPELLR_None_1_2_(N(A)(H(A)))
SS_09252022_Exoo_test_RFrac_2-16084	TGPDVEDAGDETPDVDPELLR_None_1_3_(N(A)(H(A)))	TGPDVEDAGDETPDVDPELLR_None_1_3_(N(A)(H(A)))
SS_09252022_Exoo_test_RFrac_2-16055	TQEGPGDMDRPWVPEVMSK_19.Gua._1_3_(N(A)(H(A)))	TQEGPGDMDRPWVPEVMSK_19.Gua._1_3_(N(A)(H(A)))
SS_09252022_Exoo_test_RFrac_2-15969	TQEGPGDMDRPWVPEVMSK_19.Gua._1_3_(N(H(A(A))))	TQEGPGDMDRPWVPEVMSK_19.Gua._1_3_(N(H(A(A))))
SS_09252022_Exoo_test_RFrac_2-14903	TCFPLTQFTCNNGR_2.Car.10.Car._1_2_(N(H(A(A))))
SS_09252022_Exoo_test_RFrac_2-14871	TCFPLTQFTCNNGR_2.Car.10.Car._1_3_(N(A)(H(A)))
SS_09252022_Exoo_test_RFrac_2-14825	TVPIAGVEATADIENHP_None_1_3_(N(A)(H(A)))	TVPIAGVEATADIENHP_None_1_3_(N(A)(H(A)))
SS_09252022_Exoo_test_RFrac_2-14801	TGDILPGESV_None_1_2_(N(A)(H(A)))	TGDILPGESV_None_1_2_(N(A)(H(A)))
SS_09252022_Exoo_test_RFrac_2-14733	TCFPLTQFTCNNGR_2.Car.10.Car._1_2_(N(H(A(A))))
SS_09252022_Exoo_test_RFrac_2-14727	TANAALPADPPASVVVGPVVVPR_None_1_3_(N(H))	TANAALPADPPASVVVGPVVVPR_None_1_3_(N(H))
SS_09252022_Exoo_test_RFrac_2-14722	TVPIAGVEATADIENHP_None_1_3_(N(A)(H(A)))	TVPIAGVEATADIENHP_None_1_3_(N(A)(H(A)))
SS_09252022_Exoo_test_RFrac_2-14613	TANAALPADPPASVVVGPVVVPR_None_1_2_(N(H))	TANAALPADPPASVVVGPVVVPR_None_1_2_(N(H))
SS_09252022_Exoo_test_RFrac_2-14608	TANAALPADPPASVVVGPVVVPR_None_1_3_(N(H))	TANAALPADPPASVVVGPVVVPR_None_1_3_(N(H))
SS_09252022_Exoo_test_RFrac_2-14599	TANAALPADPPASVVVGPVVVPR_None_1_3_(N(H))	TANAALPADPPASVVVGPVVVPR_None_1_3_(N(H))
SS_09252022_Exoo_test_RFrac_2-14567	TANAALPADPPASVVVGPVVVPR_None_1_3_(N(H))	TANAALPADPPASVVVGPVVVPR_None_1_3_(N(H))
SS_09252022_Exoo_test_RFrac_2-14482	TALHSKMDELEGQLLAK_6.Gua.17.Gua._1_3_(N(A)(H(A)))	TALHSKMDELEGQLLAK_6.Gua.17.Gua._1_3_(N(A)(H(A)))
SS_09252022_Exoo_test_RFrac_2-14133	TDPWHLDHLDSASADFPYNPGQGQAIR_None_1_4_(N(H))	TDPWHLDHLDSASADFPYNPGQGQAIR_None_1_4_(N(H))
SS_09252022_Exoo_test_RFrac_2-14063	TTIEMNILAE_None_1_2_(N(H(A))(N(H)))	TTIEMNILAE_None_1_2_(N(H(A))(N(H)))
SS_09252022_Exoo_test_RFrac_2-14041	TSVQAQPVLP_None_1_2_(N(A)(H(A)))	TSVQAQPVLP_None_1_2_(N(A)(H(A)))
SS_09252022_Exoo_test_RFrac_2-13964	TSVQAQPVLP_None_1_2_(N(H(A)))	TSVQAQPVLP_None_1_2_(N(H(A)))
SS_09252022_Exoo_test_RFrac_2-13872	TSVQAQPVLP_None_1_2_(N(A)(H))	TSVQAQPVLP_None_1_2_(N(A)(H))
SS_09252022_Exoo_test_RFrac_2-16325	TGPDVEDAGDETPDVDPELLR_None_1_2_(N(A)(H(A)))
SS_09252022_Exoo_test_RFrac_2-13823	TTIEMNILAE_None_1_2_(N(H(A))(N(H)))	TTIEMNILAE_None_1_2_(N(H(A))(N(H)))
SS_09252022_Exoo_test_RFrac_2-16360	TGPDVEDAGDETPDVDPELLR_None_1_3_(N(A)(H(A)))	TGPDVEDAGDETPDVDPELLR_None_1_3_(N(A)(H(A)))
SS_09252022_Exoo_test_RFrac_2-16504	TCEPLTQFICK_2.Car.10.Car.11.Gua._1_2_(N(A)(H(A)))
SS_09252022_Exoo_test_RFrac_2-17255	TTIEMNILAE_None_1_2_(N(N)(H(A)))	TTIEMNILAE_None_1_2_(N(N)(H(A)))
SS_09252022_Exoo_test_RFrac_2-17217	TTIEMNILAE_None_1_3_(N(H(A))(N(H(A))))	TTIEMNILAE_None_1_3_(N(H(A))(N(H(A))))
SS_09252022_Exoo_test_RFrac_2-17193	TTIEMNILAE_None_1_2_(N(N(H))(H(A(A))))	TTIEMNILAE_None_1_2_(N(N(H))(H(A(A))))
SS_09252022_Exoo_test_RFrac_2-17179	TTIEMNILAE_None_1_2_(N(H(A))(N(H)))	TTIEMNILAE_None_1_2_(N(H(A))(N(H)))
SS_09252022_Exoo_test_RFrac_2-17140	TTIEMNILAE_None_1_2_(N(N(H(A))))	TTIEMNILAE_None_1_2_(N(N(H(A))))
SS_09252022_Exoo_test_RFrac_2-17126	TTIEMNILAE_None_1_3_(N(H(A))(N(H(A))))	TTIEMNILAE_None_1_3_(N(H(A))(N(H(A))))
SS_09252022_Exoo_test_RFrac_2-17101	TTIEMNILAE_None_1_2_(N(N(H))(H(A(A))))	TTIEMNILAE_None_1_2_(N(N(H))(H(A(A))))
SS_09252022_Exoo_test_RFrac_2-17087	TTIEMNILAE_None_1_2_(N(H(A))(N(H)))	TTIEMNILAE_None_1_2_(N(H(A))(N(H)))
SS_09252022_Exoo_test_RFrac_2-17053	TTIEMNILAE_None_1_2_(N(H(A))(N(H)))	TTIEMNILAE_None_1_2_(N(H(A))(N(H)))
SS_09252022_Exoo_test_RFrac_2-17016	TTIEMNILAE_None_1_2_(N(N(H))(H(A(A))))	TTIEMNILAE_None_1_2_(N(N(H))(H(A(A))))
SS_09252022_Exoo_test_RFrac_2-17015	TTIEMNILAE_None_1_2_(N(N(H))(H(A(A))))	TTIEMNILAE_None_1_2_(N(N(H))(H(A(A))))
SS_09252022_Exoo_test_RFrac_2-16991	TSVQAQPVLP_None_1_2_(N(H(A(A)))(N(H(A))))	TSVQAQPVLP_None_1_2_(N(H(A(A)))(N(H(A))))
SS_09252022_Exoo_test_RFrac_2-16962	TTIEMNILAE_None_1_3_(N(H(A))(N(H(A))))	TTIEMNILAE_None_1_3_(N(H(A))(N(H(A))))
SS_09252022_Exoo_test_RFrac_2-16926	TTIEMNILAE_None_1_2_(N(N(H))(H(A(A))))	TTIEMNILAE_None_1_2_(N(N(H))(H(A(A))))
SS_09252022_Exoo_test_RFrac_2-16883	TANAALPADPPASVVVGPVVVPR_None_1_3_(N(H))	TANAALPADPPASVVVGPVVVPR_None_1_3_(N(H))
SS_09252022_Exoo_test_RFrac_2-16864	TANAALPADPPASVVVGPVVVPR_None_1_3_(N(H(A)))	TANAALPADPPASVVVGPVVVPR_None_1_3_(N(H(A)))
SS_09252022_Exoo_test_RFrac_2-16805	TSVQAQPVLP_None_1_2_(N(H(A(A)))(N(H(A))))	TSVQAQPVLP_None_1_2_(N(H(A(A)))(N(H(A))))
SS_09252022_Exoo_test_RFrac_2-16768	TANAALPADPPASVVVGPVVVPR_None_1_3_(N(H))	TANAALPADPPASVVVGPVVVPR_None_1_3_(N(H))
SS_09252022_Exoo_test_RFrac_2-16750	TANAALPADPPASVVVGPVVVPR_None_1_3_(N(H(A)))	TANAALPADPPASVVVGPVVVPR_None_1_3_(N(H(A)))
SS_09252022_Exoo_test_RFrac_2-16691	TSVQAQPVLP_None_1_2_(N(H(A(A)))(N(H(A))))	TSVQAQPVLP_None_1_2_(N(H(A(A)))(N(H(A))))
SS_09252022_Exoo_test_RFrac_2-16681	TANAALPADPPASVVVGPVVVPR_None_1_3_(N(H))	TANAALPADPPASVVVGPVVVPR_None_1_3_(N(H))
SS_09252022_Exoo_test_RFrac_2-16599	TCEPLTQFICK_2.Car.10.Car.11.Gua._1_2_(N(H(A)))	TCEPLTQFICK_2.Car.10.Car.11.Gua._6_2_(N(H(A)))
SS_09252022_Exoo_test_RFrac_2-16507	TCEPLTQFICK_2.Car.10.Car.11.Gua._1_2_(N(A)(H(A)))
SS_09252022_Exoo_test_RFrac_2-16466	SDLSAYPEAGVGV_None_1_2_(N(A)(H(A)))	SDLSAYPEAGVGV_None_1_2_(N(A)(H(A)))
SS_09252022_Exoo_test_RFrac_2-17284	TTIEMNILAE_None_1_2_(N(N(H))(H(A(A))))	TTIEMNILAE_None_1_2_(N(N(H))(H(A(A))))
SS_09252022_Exoo_test_RFrac_2-13819	TTIEMNILAE_None_1_2_(N(H(A))(N(H)))	TTIEMNILAE_None_1_2_(N(H(A))(N(H)))
SS_09252022_Exoo_test_RFrac_2-13774	TSVQAQPVLP_None_1_2_(N(H(A)))	TSVQAQPVLP_None_1_2_(N(H(A)))
SS_09252022_Exoo_test_RFrac_2-12136	TTGDRFLP_None_1_2_(N(A)(H(A)))	TTGDRFLP_None_1_2_(N(A)(H(A)))
SS_09252022_Exoo_test_RFrac_2-12118	SPALTIEKL_8.Gua._1_2_(N(H(A)))	SPALTIEKL_8.Gua._1_2_(N(H(A)))
SS_09252022_Exoo_test_RFrac_2-12112	SPALTIEKL_8.Gua._1_2_(N(H(A)))	SPALTIEKL_8.Gua._1_2_(N(H(A)))
SS_09252022_Exoo_test_RFrac_2-12053	SCSWNQFACSVK_2.Car.9.Car.12.Gua._1_2_(N(H(A)))	SCSWNQFACSVK_2.Car.9.Car.12.Gua._1_2_(N(H(A)))
SS_09252022_Exoo_test_RFrac_2-12042	TTGDRFLP_None_1_2_(N(A)(H(A)))	TTGDRFLP_None_1_2_(N(A)(H(A)))
SS_09252022_Exoo_test_RFrac_2-12036	TAFASEDLVVRV_None_1_2_(N(H))	TAFASEDLVVRV_None_1_2_(N(H))
SS_09252022_Exoo_test_RFrac_2-12010	SPGFQIPGTDHEYEHVSFHK_20.Gua._1_4_(N(A)(H(A)))	SPGFQIPGTDHEYEHVSFHK_20.Gua._1_4_(N(A)(H(A)))
SS_09252022_Exoo_test_RFrac_2-12000	TNDVDVYFETSADDNEHAR_None_1_3_(N(A)(H(A)))	TNDVDVYFETSADDNEHAR_None_1_3_(N(A)(H(A)))
SS_09252022_Exoo_test_RFrac_2-11950	TAFASEDLVVRV_None_1_2_(N(H))	TAFASEDLVVRV_None_1_2_(N(H))
SS_09252022_Exoo_test_RFrac_2-11949	TAFASEDLVVRV_None_1_2_(N(H))	TAFASEDLVVRV_None_1_2_(N(H))
SS_09252022_Exoo_test_RFrac_2-11886	TNDVDVYFETSADDNEHAR_None_1_3_(N(A)(H(A)))	TNDVDVYFETSADDNEHAR_None_1_3_(N(A)(H(A)))
SS_09252022_Exoo_test_RFrac_2-11876	STVMDDIHTVLK_12.Gua.4.Oxi._1_2_(N)	STVMDDIHTVLK_12.Gua.4.Oxi._1_2_(N)
SS_09252022_Exoo_test_RFrac_2-11871	TVPIAGVEATADIENHPSDK_20.Gua._1_3_(N(H(A)))	TVPIAGVEATADIENHPSDK_20.Gua._1_3_(N(H(A)))
SS_09252022_Exoo_test_RFrac_2-11860	TAFASEDLVVRV_None_1_2_(N(H))	TAFASEDLVVRV_None_1_2_(N(H))
SS_09252022_Exoo_test_RFrac_2-11852	STVMDDIHTVLK_12.Gua.4.Oxi._1_2_(N(A)(H(A)))	STVMDDIHTVLK_12.Gua.4.Oxi._1_2_(N(A)(H(A)))
SS_09252022_Exoo_test_RFrac_2-11801	TVPIAGVEATADIENHPSDK_20.Gua._1_3_(N(A)(H(A)))	TVPIAGVEATADIENHPSDK_20.Gua._1_3_(N(A)(H(A)))
SS_09252022_Exoo_test_RFrac_2-11777	STVMDDIHTVLK_12.Gua.4.Oxi._1_2_(N(A)(H))	STVMDDIHTVLK_12.Gua.4.Oxi._1_2_(N(A)(H))
SS_09252022_Exoo_test_RFrac_2-11758	TNDVDVYFETSADDNEHAR_None_1_3_(N(A)(H(A)))	TNDVDVYFETSADDNEHAR_None_1_3_(N(A)(H(A)))
SS_09252022_Exoo_test_RFrac_2-11756	STVMDDIHTVLK_12.Gua.4.Oxi._1_2_(N(A)(H(A)))
SS_09252022_Exoo_test_RFrac_2-11650	TLAAPSLPRA_None_1_2_(N(A)(H(A)))	TLAAPSLPRA_None_1_2_(N(A)(H(A)))
SS_09252022_Exoo_test_RFrac_2-11583	TLAAPSLPRA_None_1_2_(N(H(A)))	TLAAPSLPRA_None_1_2_(N(H(A)))
SS_09252022_Exoo_test_RFrac_2-11549	TNDVDVYFETSADDNEHAR_None_1_3_(N(A)(H(A)))	TNDVDVYFETSADDNEHAR_None_1_3_(N(A)(H(A)))
SS_09252022_Exoo_test_RFrac_2-11477	TLAAPSLPRA_None_1_2_(N(A)(H))	TLAAPSLPRA_None_1_2_(N(A)(H))
SS_09252022_Exoo_test_RFrac_2-12217	SPALTIEKL_8.Gua._1_2_(N(H(A)))	SPALTIEKL_8.Gua._1_2_(N(H(A)))
SS_09252022_Exoo_test_RFrac_2-13779	TSVQAQPVLP_None_1_2_(N(H(A)))	TSVQAQPVLP_None_1_2_(N(H(A)))
SS_09252022_Exoo_test_RFrac_2-12578	TSVQAQPVLP_None_1_2_(N(N(H))(H(A(A))))	TSVQAQPVLP_None_1_2_(N(N(H))(H(A(A))))
SS_09252022_Exoo_test_RFrac_2-12708	TSVQAQPVLP_None_1_2_(N(N(H))(H(A(A))))	TSVQAQPVLP_None_1_2_(N(N(H))(H(A(A))))
SS_09252022_Exoo_test_RFrac_2-13735	TTIEMNILAE_None_1_2_(N(H(A))(N(H)))	TTIEMNILAE_None_1_2_(N(H(A))(N(H)))
SS_09252022_Exoo_test_RFrac_2-13673	TSVQAQPVLP_None_1_2_(N(H(A)))	TSVQAQPVLP_None_1_2_(N(H(A)))
SS_09252022_Exoo_test_RFrac_2-13569	TSVQAQPVLP_None_1_2_(N(A)(H))	TSVQAQPVLP_None_1_2_(N(A)(H))
SS_09252022_Exoo_test_RFrac_2-13522	TDTHQFILAE_None_1_2_(N(A)(H(A)))	TDTHQFILAE_None_1_2_(N(A)(H(A)))
SS_09252022_Exoo_test_RFrac_2-13500	STVIYPSLQ_None_1_2_(N(H)(N(H(A(A)))))	STVIYPSLQ_None_1_2_(N(H)(N(H(A(A)))))
SS_09252022_Exoo_test_RFrac_2-13486	TTVPIIP_None_1_2_(N(N(H))(H(A(A))))	TTVPIIP_None_1_2_(N(N(H))(H(A(A))))
SS_09252022_Exoo_test_RFrac_2-13483	TSVQAQPVLP_None_1_2_(N(A)(H(A)))	TSVQAQPVLP_None_1_2_(N(A)(H(A)))
SS_09252022_Exoo_test_RFrac_2-13411	TTVPIIP_None_1_2_(N(N(H))(H(A(A))))	TTVPIIP_None_1_2_(N(N(H))(H(A(A))))
SS_09252022_Exoo_test_RFrac_2-13409	TTVPIIP_None_1_2_(N(N(H))(H(A(A))))	TTVPIIP_None_1_2_(N(N(H))(H(A(A))))
SS_09252022_Exoo_test_RFrac_2-13402	STVIYPSLQ_None_1_2_(N(H(A))(N(H(A))))	STVIYPSLQ_None_1_2_(N(H(A))(N(H(A))))
SS_09252022_Exoo_test_RFrac_2-13305	STVIYPSLQ_None_1_2_(N(H(A))(N(H(A))))
SS_09252022_Exoo_test_RFrac_2-13298	STVIYPSLQ_None_1_2_(N(H)(N(H(A(A)))))	STVIYPSLQ_None_1_2_(N(H)(N(H(A(A)))))
SS_09252022_Exoo_test_RFrac_2-13244	TSVQAQPVLP_None_1_2_(N(H(A))(N(H(A))))	TSVQAQPVLP_None_1_2_(N(H(A))(N(H(A))))
SS_09252022_Exoo_test_RFrac_2-13221	STVIYPSLQ_None_1_2_(N(H)(N(H(A(A)))))	STVIYPSLQ_None_1_2_(N(H)(N(H(A(A)))))
SS_09252022_Exoo_test_RFrac_2-13218	TVVGIPDGTAVVGR_None_1_2_(N(H(A(A))))
SS_09252022_Exoo_test_RFrac_2-13122	TSVQAQPVLP_None_1_2_(N(H(A))(N(H(A))))	TSVQAQPVLP_None_1_2_(N(H(A))(N(H(A))))
SS_09252022_Exoo_test_RFrac_2-13117	TLPPESDIDLGPR_None_1_2_(N(H(A(A))))
SS_09252022_Exoo_test_RFrac_2-13113	TLPPESDIDLGPR_None_1_2_(N(A)(H(A)))	TLPPESDIDLGPR_None_1_2_(N(A)(H(A)))
SS_09252022_Exoo_test_RFrac_2-13084	TLPPESDIDLGPR_None_1_2_(N(H(A)))	TLPPESDIDLGPR_None_1_2_(N(H(A)))
SS_09252022_Exoo_test_RFrac_2-13027	TLPPESDIDLGPR_None_1_2_(N(A)(H(A)))
SS_09252022_Exoo_test_RFrac_2-13024	TLPPESDIDLGPR_None_1_2_(N(H(A(A))))
SS_09252022_Exoo_test_RFrac_2-12922	TLPPESDIDLGPR_None_1_2_(N(A)(H(A)))
SS_09252022_Exoo_test_RFrac_2-12792	TSVQAQPVLP_None_1_2_(N(N(H))(H(A(A))))	TSVQAQPVLP_None_1_2_(N(N(H))(H(A(A))))
SS_09252022_Exoo_test_RFrac_2-12592	TTGDILPGESV_None_1_2_(N(H)(N(H(A(A)))))	TTGDILPGESV_None_1_2_(N(H)(N(H(A(A)))))
SS_09252022_Exoo_test_RFrac_2-11448	TLAAPSLPRA_None_1_2_(N(A)(H(A)))	TLAAPSLPRA_None_1_2_(N(A)(H(A)))
SS_09252022_Exoo_test_RFrac_2-17311	TTIEMNILAE_None_1_3_(N(H(A))(N(H(A))))	TTIEMNILAE_None_1_3_(N(H(A))(N(H(A))))
SS_09252022_Exoo_test_RFrac_2-17722	TVLAGTSVQAQPVLP_None_1_3_(N(A)(H(A)))	TVLAGTSVQAQPVLP_None_1_3_(N(A)(H(A)))
SS_09252022_Exoo_test_RFrac_2-22046	TVASEDLAELLHGALLR_None_1_2_(N(A)(H(A)))
SS_09252022_Exoo_test_RFrac_2-22034	TVASEDLAELLHGALLR_None_1_3_(N(A)(H))	TVASEDLAELLHGALLR_None_1_3_(N(A)(H))
SS_09252022_Exoo_test_RFrac_2-21825	SVFPPPPVPLLSR_None_1_2_(N(H(A)))	SVFPPPPVPLLSR_None_1_2_(N(H(A)))
SS_09252022_Exoo_test_RFrac_2-21792	TWLPLPGQGLDPGSQS_None_1_2_(N(A)(H(A)))	TWLPLPGQGLDPGSQS_None_1_2_(N(A)(H(A)))
SS_09252022_Exoo_test_RFrac_2-21734	TPAPIYDVPNPPFDLELTNQLDK_23.Gua._1_3_(N(H(A)))	TPAPIYDVPNPPFDLELTNQLDK_23.Gua._1_3_(N(H(A)))
SS_09252022_Exoo_test_RFrac_2-21697	TWLPLPGQGLDPGSQS_None_1_2_(N(A)(H(A)))	TWLPLPGQGLDPGSQS_None_1_2_(N(A)(H(A)))
SS_09252022_Exoo_test_RFrac_2-21693	TVASEDLAELLHGALLR_None_1_3_(N(A)(H(A)))	TVASEDLAELLHGALLR_None_1_3_(N(A)(H(A)))
SS_09252022_Exoo_test_RFrac_2-21689	TWLPLPGQGLDPGSQS_None_1_2_(N(H(A)))	TWLPLPGQGLDPGSQS_None_1_2_(N(H(A)))
SS_09252022_Exoo_test_RFrac_2-21598	TVASEDLAELLHGALLR_None_1_3_(N(A)(H(A)))	TVASEDLAELLHGALLR_None_1_3_(N(A)(H(A)))
SS_09252022_Exoo_test_RFrac_2-21547	TQHPVTTLIDIVAMK_15.Gua._1_3_(N(H(A(A)))(N(H(A(A)))))	TQHPVTTLIDIVAMK_15.Gua._1_3_(N(H(A(A)))(N(H(A(A)))))
SS_09252022_Exoo_test_RFrac_2-21526	TVASEDLAELLHGALLR_None_1_3_(N(H(A(A))))
SS_09252022_Exoo_test_RFrac_2-21447	SVFPPPPVPLLSR_None_1_2_(N(A)(H))	SVFPPPPVPLLSR_None_1_2_(N(A)(H))
SS_09252022_Exoo_test_RFrac_2-21377	SVFPPPPVPLLSR_None_1_2_(N(A))	SVFPPPPVPLLSR_None_1_2_(N(A))
SS_09252022_Exoo_test_RFrac_2-21347	SVFPPPPVPLLSR_None_1_2_(N(A)(H(A)))
SS_09252022_Exoo_test_RFrac_2-21324	SVFPPPPVPLLSR_None_1_2_(N(H(A)))	SVFPPPPVPLLSR_None_1_2_(N(H(A)))
SS_09252022_Exoo_test_RFrac_2-21321	SVFPPPPVPLLSR_None_1_2_(N(H(A)))	SVFPPPPVPLLSR_None_1_2_(N(H(A)))
SS_09252022_Exoo_test_RFrac_2-21292	SVFPPPPVPLLSR_None_1_2_(N(A))
SS_09252022_Exoo_test_RFrac_2-21285	SVFPPPPVPLLSR_None_1_2_(N(A))	SVFPPPPVPLLSR_None_1_2_(N(A))
SS_09252022_Exoo_test_RFrac_2-21259	SVFPPPPVPLLSR_None_1_2_(N(A)(H(A)))
SS_09252022_Exoo_test_RFrac_2-21255	SVFPPPPVPLLSR_None_1_2_(N(A)(H(A)))
SS_09252022_Exoo_test_RFrac_2-21228	SVFPPPPVPLLSR_None_1_2_(N(A)(H))	SVFPPPPVPLLSR_None_1_2_(N(A)(H))
SS_09252022_Exoo_test_RFrac_2-21183	SVFPPPPVPLLSR_None_1_2_(N(A))	SVFPPPPVPLLSR_None_1_2_(N(A))
SS_09252022_Exoo_test_RFrac_2-21167	SVFPPPPVPLLSR_None_1_2_(N(A)(H(A)))
SS_09252022_Exoo_test_RFrac_2-22116	TVASEDLAELLHGALLR_None_1_3_(N(A)(H))	TVASEDLAELLHGALLR_None_1_3_(N(A)(H))
SS_09252022_Exoo_test_RFrac_2-21163	SVFPPPPVPLLSR_None_1_2_(N(A)(H(A)))
SS_09252022_Exoo_test_RFrac_2-22134	TVASEDLAELLHGALLR_None_1_2_(N(A)(H(A)))	TVASEDLAELLHGALLR_None_1_2_(N(A)(H(A)))
SS_09252022_Exoo_test_RFrac_2-22162	TVASEDLAELLHGALLR_None_1_2_(N(H(A)))	TVASEDLAELLHGALLR_None_1_2_(N(H(A)))
SS_09252022_Exoo_test_RFrac_2-24193	TVASEDLAELLHGALLR_None_1_3_(N(A)(H(A)))	TVASEDLAELLHGALLR_None_1_3_(N(A)(H(A)))
SS_09252022_Exoo_test_RFrac_2-23962	TVASEDLAELLHGALLR_None_1_3_(N(A)(H(A)))	TVASEDLAELLHGALLR_None_1_3_(N(A)(H(A)))
SS_09252022_Exoo_test_RFrac_2-23879	TVASEDLAELLHGALLR_None_1_3_(N(A)(H(A)))	TVASEDLAELLHGALLR_None_1_3_(N(A)(H(A)))
SS_09252022_Exoo_test_RFrac_2-23762	TVASEDLAELLHGALLR_None_1_3_(N(A)(H(A)))	TVASEDLAELLHGALLR_None_1_3_(N(A)(H(A)))
SS_09252022_Exoo_test_RFrac_2-23629	TVASEDLAELLHGALLR_None_1_3_(N(A)(H(A)))	TVASEDLAELLHGALLR_None_1_3_(N(A)(H(A)))
SS_09252022_Exoo_test_RFrac_2-23499	TPAPIYDVPNPPFDLELTNQLDK_23.Gua._1_3_(N(H(A(A))))
SS_09252022_Exoo_test_RFrac_2-23362	TPAPIYDVPNPPFDLELTNQLDK_23.Gua._1_3_(N(A)(H(A)))	TPAPIYDVPNPPFDLELTNQLDK_23.Gua._1_3_(N(A)(H(A)))
SS_09252022_Exoo_test_RFrac_2-23358	TLVAPVSVFMLK_12.Gua._1_2_(N(A)(H(A)))	TLVAPVSVFMLK_12.Gua._1_2_(N(A)(H(A)))
SS_09252022_Exoo_test_RFrac_2-23343	TLVAPVSVFMLK_12.Gua._1_2_(N(H(A)))	TLVAPVSVFMLK_12.Gua._1_2_(N(H(A)))
SS_09252022_Exoo_test_RFrac_2-23284	TLVAPVSVFMLK_12.Gua._1_2_(N(H(A(A))))
SS_09252022_Exoo_test_RFrac_2-23278	TLVAPVSVFMLK_12.Gua._1_2_(N(A)(H(A)))	TLVAPVSVFMLK_12.Gua._1_2_(N(A)(H(A)))
SS_09252022_Exoo_test_RFrac_2-23244	TLVAPVSVFMLK_12.Gua._1_2_(N(H(A)))	TLVAPVSVFMLK_12.Gua._1_2_(N(H(A)))
SS_09252022_Exoo_test_RFrac_2-23197	TLVAPVSVFMLK_12.Gua._1_2_(N(H(A(A))))	TLVAPVSVFMLK_12.Gua._1_2_(N(H(A(A))))
SS_09252022_Exoo_test_RFrac_2-23148	TVASEDLAELLHGALLR_None_1_3_(N(A)(H(A)))	TVASEDLAELLHGALLR_None_1_3_(N(A)(H(A)))
SS_09252022_Exoo_test_RFrac_2-23071	TVASEDLAELLHGALLR_None_1_3_(N(A)(H(A)))	TVASEDLAELLHGALLR_None_1_3_(N(A)(H(A)))
SS_09252022_Exoo_test_RFrac_2-22905	TVASEDLAELLHGALLR_None_1_3_(N(A)(H(A)))	TVASEDLAELLHGALLR_None_1_3_(N(A)(H(A)))
SS_09252022_Exoo_test_RFrac_2-22813	TVASEDLAELLHGALLR_None_1_3_(N(A)(H(A)))	TVASEDLAELLHGALLR_None_1_3_(N(A)(H(A)))
SS_09252022_Exoo_test_RFrac_2-22697	SPQSLPALLGDLLDAQK_17.Gua._1_2_(N)	SPQSLPALLGDLLDAQK_17.Gua._1_2_(N)
SS_09252022_Exoo_test_RFrac_2-22652	TVASEDLAELLHGALLR_None_1_3_(N(A)(H(A)))	TVASEDLAELLHGALLR_None_1_3_(N(A)(H(A)))
SS_09252022_Exoo_test_RFrac_2-22381	TVASEDLAELLHGALLR_None_1_3_(N(A)(H(A)))	TVASEDLAELLHGALLR_None_1_3_(N(A)(H(A)))
SS_09252022_Exoo_test_RFrac_2-22334	SPASDGLEAIVTV_None_1_2_(N(A)(H(A)))	SPASDGLEAIVTV_None_1_2_(N(A)(H(A)))
SS_09252022_Exoo_test_RFrac_2-22305	TVASEDLAELLHGALLR_None_1_3_(N(A)(H(A)))	TVASEDLAELLHGALLR_None_1_3_(N(A)(H(A)))
SS_09252022_Exoo_test_RFrac_2-22254	SPASDGLEAIVTV_None_1_2_(N(A)(H(A)))	SPASDGLEAIVTV_None_1_2_(N(A)(H(A)))
SS_09252022_Exoo_test_RFrac_2-22138	SVFPPPPVPLLSR_None_1_2_(N(A)(H))	SVFPPPPVPLLSR_None_12_2_(N(A)(H))
SS_09252022_Exoo_test_RFrac_2-17429	TTIEMNILAE_None_1_2_(N(H)(N(H(A(A)))))	TTIEMNILAE_None_1_2_(N(H)(N(H(A(A)))))
SS_09252022_Exoo_test_RFrac_2-21141	SVFPPPPVPLLSR_None_1_2_(N(H(A)))	SVFPPPPVPLLSR_None_1_2_(N(H(A)))
SS_09252022_Exoo_test_RFrac_2-21066	SVFPPPPVPLLSR_None_1_2_(N(A)(H(A)))
SS_09252022_Exoo_test_RFrac_2-19681	TTIEMNILAE_None_1_2_(N(H(A))(N(H(A(A)))))	TTIEMNILAE_None_1_2_(N(H(A))(N(H(A(A)))))
SS_09252022_Exoo_test_RFrac_2-19378	STAYLLP_None_1_2_(N(A)(H(A)))	STAYLLP_None_1_2_(N(A)(H(A)))
SS_09252022_Exoo_test_RFrac_2-19349	SDIEDWIVTQVGPGVDAVPLEPK_23.Gua._9_3_(N(H))	SDIEDWIVTQVGPGVDAVPLEPK_23.Gua._9_3_(N(H))
SS_09252022_Exoo_test_RFrac_2-19210	TDLPPPLPPGPPSVFPDCPR_18.Car._1_3_(N(H(A(A))))	TDLPPPLPPGPPSVFPDCPR_18.Car._1_3_(N(H(A(A))))
SS_09252022_Exoo_test_RFrac_2-19065	TDLPPPLPPGPPSVFPDCPR_18.Car._1_2_(N(H(A(A))))
SS_09252022_Exoo_test_RFrac_2-19056	TDLPPPLPPGPPSVFPDCPR_18.Car._1_2_(N(H(A(A))))
SS_09252022_Exoo_test_RFrac_2-19024	TDLPPPLPPGPPSVFPDCPR_18.Car._1_3_(N(A)(H(A)))	TDLPPPLPPGPPSVFPDCPR_18.Car._1_3_(N(A)(H(A)))
SS_09252022_Exoo_test_RFrac_2-18912	TDLPPPLPPGPPSVFPDCPR_18.Car._1_3_(N(A)(H(A)))	TDLPPPLPPGPPSVFPDCPR_18.Car._1_3_(N(A)(H(A)))
SS_09252022_Exoo_test_RFrac_2-18886	SPASDGLEAIVTV_None_1_2_(N(H(A)))	SPASDGLEAIVTV_None_4_2_(N(H(A)))
SS_09252022_Exoo_test_RFrac_2-18647	SVFPPPPVPLLSR_None_1_2_(N(H(A)))	SVFPPPPVPLLSR_None_1_2_(N(H(A)))
SS_09252022_Exoo_test_RFrac_2-18607	SVFPPPPVPLLSR_None_1_2_(N(H))	SVFPPPPVPLLSR_None_1_2_(N(H))
SS_09252022_Exoo_test_RFrac_2-18588	SVFPPPPVPLLSR_None_12_2_(N)	SVFPPPPVPLLSR_None_1_2_(N)
SS_09252022_Exoo_test_RFrac_2-18550	SVFPPPPVPLLSR_None_1_2_(N(H(A)))	SVFPPPPVPLLSR_None_1_2_(N(H(A)))
SS_09252022_Exoo_test_RFrac_2-18506	SVFPPPPVPLLSR_None_1_2_(N(H))
SS_09252022_Exoo_test_RFrac_2-18484	SVFPPPPVPLLSR_None_1_2_(N)
SS_09252022_Exoo_test_RFrac_2-18455	SVFPPPPVPLLSR_None_1_2_(N(H(A)))	SVFPPPPVPLLSR_None_1_2_(N(H(A)))
SS_09252022_Exoo_test_RFrac_2-18392	SVFPPPPVPLLSR_None_1_2_(N(H))	SVFPPPPVPLLSR_None_1_2_(N(H))
SS_09252022_Exoo_test_RFrac_2-18342	SVFPPPPVPLLSR_None_1_2_(N(H(A)))	SVFPPPPVPLLSR_None_1_2_(N(H(A)))
SS_09252022_Exoo_test_RFrac_2-18338	SVFPPPPVPLLSR_None_12_2_(N)
SS_09252022_Exoo_test_RFrac_2-17970	TVLAGTSVQAQPVLP_None_1_3_(N(H(A(A))))	TVLAGTSVQAQPVLP_None_1_3_(N(H(A(A))))
SS_09252022_Exoo_test_RFrac_2-17965	TVLAGTSVQAQPVLP_None_1_2_(N(A)(H(A)))	TVLAGTSVQAQPVLP_None_1_2_(N(A)(H(A)))
SS_09252022_Exoo_test_RFrac_2-17852	TVLAGTSVQAQPVLP_None_1_2_(N(A)(H(A)))	TVLAGTSVQAQPVLP_None_1_2_(N(A)(H(A)))
SS_09252022_Exoo_test_RFrac_2-17825	TVLAGTSVQAQPVLP_None_1_3_(N(H(A(A))))	TVLAGTSVQAQPVLP_None_1_3_(N(H(A(A))))
SS_09252022_Exoo_test_RFrac_2-19788	TTIEMNILAE_None_1_2_(N(H(A))(N(H(A(A)))))	TTIEMNILAE_None_1_2_(N(H(A))(N(H(A(A)))))
SS_09252022_Exoo_test_RFrac_2-21071	SVFPPPPVPLLSR_None_1_2_(N(A)(H(A)))
SS_09252022_Exoo_test_RFrac_2-19793	TVASEDLAELLHGALLR_None_1_3_(N(A)(H))	TVASEDLAELLHGALLR_None_1_3_(N(A)(H))
SS_09252022_Exoo_test_RFrac_2-19884	TVASEDLAELLHGALLR_None_1_3_(N(A)(H))	TVASEDLAELLHGALLR_None_1_3_(N(A)(H))
SS_09252022_Exoo_test_RFrac_2-21056	SVFPPPPVPLLSR_None_1_2_(N(H(A)))
SS_09252022_Exoo_test_RFrac_2-21041	SVFPPPPVPLLSR_None_1_2_(N(A)(H))	SVFPPPPVPLLSR_None_1_2_(N(A)(H))
SS_09252022_Exoo_test_RFrac_2-20966	SVFPPPPVPLLSR_None_1_2_(N(A)(H(A)))
SS_09252022_Exoo_test_RFrac_2-20944	SVFPPPPVPLLSR_None_1_2_(N(H(A)))
SS_09252022_Exoo_test_RFrac_2-20938	SVFPPPPVPLLSR_None_1_2_(N(A))
SS_09252022_Exoo_test_RFrac_2-20937	SVFPPPPVPLLSR_None_1_2_(N(H(A)))	SVFPPPPVPLLSR_None_1_2_(N(H(A)))
SS_09252022_Exoo_test_RFrac_2-20869	SVFPPPPVPLLSR_None_1_2_(N(H(A(A))))
SS_09252022_Exoo_test_RFrac_2-20863	SVFPPPPVPLLSR_None_1_2_(N(A)(H(A)))
SS_09252022_Exoo_test_RFrac_2-20837	SVFPPPPVPLLSR_None_1_2_(N(H(A)))	SVFPPPPVPLLSR_None_1_2_(N(H(A)))
SS_09252022_Exoo_test_RFrac_2-20815	SVFPPPPVPLLSR_None_1_2_(N(A))
SS_09252022_Exoo_test_RFrac_2-20774	SVFPPPPVPLLSR_None_1_2_(N(H(A(A))))
SS_09252022_Exoo_test_RFrac_2-20766	SVFPPPPVPLLSR_None_1_2_(N(A)(H(A)))
SS_09252022_Exoo_test_RFrac_2-20746	SVFPPPPVPLLSR_None_1_2_(N(A)(H))	SVFPPPPVPLLSR_None_1_2_(N(A)(H))
SS_09252022_Exoo_test_RFrac_2-20705	TVASEDLAELLHGALLR_None_1_3_(N(H(A(A))))	TVASEDLAELLHGALLR_None_1_3_(N(H(A(A))))
SS_09252022_Exoo_test_RFrac_2-20648	SVFPPPPVPLLSR_None_1_2_(N(H(A)))	SVFPPPPVPLLSR_None_1_2_(N(H(A)))
SS_09252022_Exoo_test_RFrac_2-20637	SVFPPPPVPLLSR_None_1_2_(N(H(A(A))))
SS_09252022_Exoo_test_RFrac_2-20622	SVFPPPPVPLLSR_None_1_2_(N(A)(H(A)))
SS_09252022_Exoo_test_RFrac_2-20237	TVASEDLAELLHGALLR_None_1_3_(N(H(A)))	TVASEDLAELLHGALLR_None_1_3_(N(H(A)))
SS_09252022_Exoo_test_RFrac_2-20136	TVASEDLAELLHGALLR_None_1_3_(N(H(A)))	TVASEDLAELLHGALLR_None_1_3_(N(H(A)))
SS_09252022_Exoo_test_RFrac_2-20091	TTIEMNILAE_None_1_2_(N(H(A))(N(H(A(A)))))	TTIEMNILAE_None_1_2_(N(H(A))(N(H(A(A)))))
SS_09252022_Exoo_test_RFrac_2-20088	TTIEMNILAE_None_1_2_(N(H(A))(N(H(A(A)))))	TTIEMNILAE_None_1_2_(N(H(A))(N(H(A(A)))))
SS_09252022_Exoo_test_RFrac_2-19967	TVASEDLAELLHGALLR_None_1_3_(N(A)(H))	TVASEDLAELLHGALLR_None_1_3_(N(A)(H))
SS_09252022_Exoo_test_RFrac_2-19952	TVASEDLAELLHGALLR_None_1_2_(N(A)(H))	TVASEDLAELLHGALLR_None_1_2_(N(A)(H))
SS_09252022_Exoo_test_RFrac_2-19882	TVASEDLAELLHGALLR_None_1_3_(N(A)(H))	TVASEDLAELLHGALLR_None_1_3_(N(A)(H))
SS_EXoO_05022022_mouse_brain_EThcD-9998	TCAPNQFQCSITK_2.Car.9.Car.13.Gua._1_2_(N(H(A)))	TCAPNQFQCSITK_2.Car.9.Car.13.Gua._12_2_(N(H(A)))
